# Supplementary material for: Diploid origins and early genome stabilization in the allotetraploid Arabidopsis suecica
Source: New Phytol. 2025 Nov 5;249(1):524–38. doi: 10.1111/nph.70689 (PMC12676072; doi:10.1111/nph.70689)
Supplement: Supplementary file 2 — Dataset S2 Genes identified under positive selection in A. suecica using McDonald–Kreitman (MK test) and homeologs with loss‐of‐function mutations. [file NPH-249-524-s003.xlsx]

## Sheet: MKSelectionScanGenes
New Phytologist Supporting Information
Article title: Diploid origins and early genome stabilization in the allotetraploid Arabidopsis suecica
Authors: Robin Burns, Anna Glushkevich, Aboli Kulkarni, Uliana K Kolesnikova, Filip Kolář, Alison Dawn Scott, Polina Yu. Novikova
Article acceptance date: 6 October 2025
Dataset S2 Genes identified under positive selection in A. suecica using McDonald Kreitman (MK test) and homeologs with loss-of-function mutations. In sheet one all genes identified under selection in the A. suecica sub-genomes are provided in addition to the background genes in the analysis, here being one-to-one orthologs between A. suecica and its progenitors (A. thaliana and A. arenosa). Shee…
Genes from the selection scan using the McDonald Kreitman (MK) test
A. arenosa subgenome vs 2X A. arenosa	A. thaliana subgenome MK versus A. thaliana	A. arenosa MK incl. 2X and 4X A. arenosa	Background(One to one orthologs)
AT1G34355	AT3G54950	AT1G34200	AT1G54310
AT2G38340	AT3G26850	AT1G34180	AT1G55325
AT2G36640	AT3G26820	AT2G36750	AT1G34355
AT2G36305	AT3G26780	AT2G35410	AT2G40310
AT2G34640	AT3G26740	AT2G34930	AT2G40280
AT2G34620	AT3G24130	AT2G34620	AT2G40270
AT2G34357	AT3G15410	AT2G34357	AT2G40260
AT2G33435	AT3G15070	AT2G34020	AT2G40250
AT2G33390	AT3G15030	AT2G33290	AT2G40240
AT2G33290	AT3G14460	AT2G29690	AT2G40230
AT2G30080	AT3G14050	AT2G29470	AT2G40220
AT2G29690	AT3G10525	AT2G26890	AT1G34340
AT2G29470	AT3G10420	AT2G26790	AT2G40200
AT2G29340	AT3G10390	AT2G26500	AT2G40190
AT1G32850	AT3G07060	AT2G25350	AT2G40170
AT2G28240	AT3G03860	AT2G01730	AT2G40160
AT2G28090	AT3G03810	AT2G01880	AT2G40150
AT2G28060	AT4G33390	AT2G01890	AT2G40140
AT2G27460	AT4G32820	AT2G02410	AT2G40130
AT2G27370	AT4G18510	AT2G02790	AT2G40120
AT2G27280	AT5G43070	AT2G03340	AT4G03160
AT2G26890	AT5G38460	AT2G03350	AT2G40116
AT2G26790	AT5G20580	AT3G27000	AT2G40110
AT2G26500	AT5G20410	AT3G27700	AT2G40100
AT2G25350	AT5G20370	AT3G27770	AT2G40095
AT3G21450	AT5G19460	AT1G31350	AT2G40090
AT2G24830	AT1G72390	AT3G30775	AT2G40085
AT2G23470	AT2G35880	AT3G42660	AT2G40080
AT2G23360	AT2G35940	AT3G45830	AT2G40070
AT2G22030	AT2G36540	AT3G45850	AT2G40030
AT2G21070	AT2G36950	AT3G46200	AT2G40010
AT2G01460	AT2G38995	AT3G46220	AT2G40000
AT2G01880	AT2G39760	AT3G46280	AT2G39990
AT2G01890	AT2G45600	AT1G30780	AT2G39980
AT2G02160	AT3G55400	AT3G48260	AT2G39975
AT2G02400		AT3G48380	AT2G39970
AT2G02410		AT1G30460	AT2G39960
AT2G03340		AT3G50230	AT2G39950
AT3G26050		AT3G50610	AT2G39940
AT3G26070		AT3G50640	AT2G39930
AT3G26190		AT1G30400	AT2G39920
AT3G26380		AT3G50780	AT1G34320
AT3G26410		AT3G52100	AT2G39890
AT3G26430		AT3G52130	AT2G39880
AT3G26540		AT3G52140	AT2G39870
AT3G26760		AT3G52190	AT2G39851
AT3G27000		AT3G52240	AT2G39850
AT3G27540		AT3G52250	AT2G39840
AT3G27700		AT3G53030	AT1G34300
AT1G31350		AT3G53050	AT2G39830
AT3G28760		AT3G53090	AT2G39820
AT3G42180		AT3G53710	AT2G39810
AT3G43790		AT3G53800	AT2G39805
AT5G35210		AT3G54440	AT2G39800
AT3G44900		AT3G54470	AT2G39795
AT3G44960		AT3G54660	AT1G34270
AT3G45230		AT3G54710	AT2G39782
AT3G45830		AT3G54940	AT2G39770
AT3G45850		AT3G56410	AT2G39760
AT3G45900		AT3G56640	AT2G39750
AT3G46220		AT3G57780	AT2G39740
AT3G46280		AT3G58170	AT2G39730
AT1G30780		AT3G58740	AT2G39725
AT1G30755		AT3G59080	AT2G39720
AT3G47460		AT3G59500	AT2G39710
AT3G47480		AT3G59780	AT1G34260
AT3G48260		AT3G60966	AT2G39705
AT3G48380		AT3G60380	AT2G39700
AT3G48410		AT1G29320	AT2G39670
AT3G48580		AT3G62200	AT2G39650
AT3G48670		AT3G62240	AT2G39620
AT3G48690		AT3G62280	AT2G39580
AT3G48710		AT3G62540	AT2G39560
AT3G48770		AT3G62690	AT2G39550
AT3G48890		AT3G62900	AT2G39530
AT1G30460		AT1G29220	AT2G39518
AT3G50230		AT3G63180	AT2G39510
AT1G30400		AT5G01910	AT2G39490
AT3G50780		AT5G01810	AT2G39480
AT3G50790		AT5G02400	AT1G55320
AT3G52140		AT5G02420	AT1G14650
AT3G52190		AT5G02640	AT2G39470
AT3G52240		AT1G29030	AT2G39450
AT3G52250		AT5G04770	AT2G39430
AT3G52280		AT5G06780	AT2G39420
AT3G52660		AT5G06790	AT1G34220
AT3G52760		AT5G06830	AT2G39400
AT3G53030		AT5G06970	AT2G39390
AT3G53050		AT1G28230	AT2G39380
AT1G54180		AT5G09380	AT2G39370
AT3G53150		AT5G09390	AT2G39360
AT3G53690		AT5G09420	AT2G39350
AT3G53710		AT1G28080	AT2G39340
AT3G54160		AT5G09610	AT2G39300
AT3G54440		AT5G09840	AT2G39290
AT3G54570		AT5G09910	AT2G39280
AT3G54710		AT5G09940	AT2G39270
AT3G54790		AT5G10270	AT2G39260
AT3G54920		AT5G10490	AT2G39240
AT3G54940		AT5G11390	AT2G39230
AT3G55010		AT1G27910	AT2G39220
AT3G55550		AT5G11520	AT2G39210
AT3G55760		AT5G11910	AT2G39200
AT3G55940		AT5G11920	AT2G39190
AT3G57230		AT5G13550	AT2G39180
AT3G57350		AT5G13590	AT2G39170
AT3G57360		AT5G13700	AT2G39140
AT3G57400		AT5G13930	AT2G39130
AT1G54150		AT5G13950	AT2G39090
AT3G57780		AT5G13970	AT2G39080
AT3G58050		AT5G14140	AT2G39050
AT3G58060		AT5G14360	AT1G34200
AT3G58170		AT5G15180	AT2G39040
AT3G58460		AT5G15540	AT2G39030
AT3G58740		AT5G15700	AT2G39020
AT3G59100		AT5G15760	AT2G39010
AT3G59500		AT5G15870	AT2G39000
AT3G59780		AT5G17380	AT2G38995
AT3G60030		AT5G17420	AT2G38970
AT3G60050		AT5G18980	AT2G38960
AT3G60380		AT5G19010	AT2G38950
AT1G29470		AT5G19630	AT2G38920
AT1G29320		AT5G20640	AT2G38900
AT3G62200		AT5G21120	AT2G38880
AT3G62240		AT5G21140	AT2G38860
AT3G62280		AT1G25260	AT2G38840
AT3G63130		AT5G26910	AT2G38823
AT3G63180		AT5G27460	AT2G38820
AT5G01910		AT5G27980	AT1G34180
AT5G01810		AT5G28080	AT2G38800
AT5G01090		AT4G08590	AT2G38790
AT5G01030		AT4G11420	AT2G38780
AT5G02070		AT4G11850	AT2G38770
AT5G02400		AT1G26680	AT2G38760
AT5G02420		AT4G05540	AT2G38750
AT5G02880		AT4G04940	AT2G38740
AT1G29030		AT1G26820	AT2G38720
AT5G03820		AT1G26870	AT2G38710
AT5G04360		AT4G03390	AT2G38700
AT5G04560		AT4G02800	AT2G38695
AT5G04770		AT1G26920	AT2G38680
AT5G04850		AT4G02510	AT2G38640
AT5G05340		AT1G27040	AT2G38650
AT5G06140		AT4G01710	AT2G38660
AT1G28320		AT4G38780	AT2G38670
AT5G06830		AT4G39240	AT2G38630
AT5G06970		AT4G39370	AT2G38610
AT1G28180		AT4G39790	AT2G38600
AT5G09390		AT4G38020	AT2G38580
AT5G09560		AT4G37820	AT2G38570
AT5G09840		AT4G37650	AT2G38560
AT5G09880		AT4G37640	AT2G38550
AT5G09910		AT4G37250	AT2G38540
AT5G09940		AT4G36530	AT2G26590
AT5G10500		AT4G36070	AT2G38530
AT1G54030		AT4G35380	AT2G38510
AT5G11040		AT4G32820	AT1G34150
AT5G11330		AT4G32810	AT2G38500
AT5G11340		AT4G32170	AT2G38490
AT5G11390		AT4G32070	AT2G38480
AT5G11520		AT4G31820	AT2G38470
AT5G11750		AT4G31680	AT2G38465
AT5G13550		AT4G30860	AT2G38460
AT5G13590		AT4G30470	AT2G38450
AT5G13700		AT4G29960	AT2G38440
AT5G13950		AT4G29550	AT2G38430
AT5G13970		AT4G28890	AT1G55280
AT5G14140		AT4G27970	AT1G34140
AT5G14300		AT4G27640	AT2G38420
AT5G14370		AT1G22620	AT2G38410
AT5G14380		AT4G25640	AT2G38400
AT5G14440		AT4G24430	AT2G38390
AT5G14530		AT4G24260	AT2G38370
AT5G14610		AT4G24240	AT2G38360
AT5G14960		AT1G22250	AT2G38340
AT5G15180		AT4G23020	AT2G38330
AT5G15280		AT1G22160	AT1G34130
AT5G15540		AT1G22150	AT2G38320
AT5G15700		AT1G22070	AT2G38310
AT5G15780		AT4G22200	AT2G38300
AT5G16510		AT4G21310	AT2G38290
AT5G16530		AT4G21300	AT2G38280
AT5G17200		AT4G21215	AT2G38270
AT5G17380		AT4G20060	AT1G34110
AT5G18500		AT4G19180	AT2G38250
AT5G18525		AT4G18600	AT2G38240
AT5G18760		AT4G18465	AT2G38230
AT5G18950		AT4G18470	AT2G38185
AT5G18980		AT4G18180	AT2G38180
AT5G19010		AT4G17140	AT2G38170
AT5G19040		AT4G16210	AT2G38152
AT5G20360		AT4G16180	AT2G38150
AT5G20640		AT4G16120	AT2G38140
AT5G21060		AT4G16110	AT2G38130
AT5G21120		AT4G14970	AT2G38120
AT5G22870		AT4G14940	AT2G38110
AT5G23010		AT4G14840	AT2G38100
AT1G25390		AT4G14830	AT2G38090
AT5G24830		AT4G14800	AT2G38080
AT1G25450		AT4G14760	AT2G38070
AT5G25430		AT4G14150	AT2G38060
AT1G25500		AT1G20980	AT2G38050
AT5G26910		AT1G20970	AT2G38040
AT5G28300		AT5G34930	AT2G38025
AT1G26420		AT1G20830	AT2G38020
AT4G09150		AT1G20823	AT2G38010
AT4G10600		AT5G40250	AT2G38000
AT4G10610		AT1G20380	AT2G37990
AT1G26600		AT5G41315	AT2G37980
AT4G11370		AT5G41730	AT2G37975
AT4G11420		AT5G47020	AT2G37970
AT1G26665		AT5G47000	AT2G37960
AT4G11850		AT5G46830	AT2G37950
AT4G11970		AT5G46250	AT1G34060
AT1G26720		AT5G45330	AT2G37930
AT4G12400		AT5G45310	AT2G37925
AT4G05540		AT5G44800	AT2G37920
AT4G04020		AT5G48040	AT2G37900
AT1G26761		AT5G48310	AT2G37890
AT4G04470		AT1G19370	AT2G37880
AT4G04480		AT5G49100	AT2G37860
AT1G26810		AT5G49530	AT2G37840
AT4G03390		AT5G52800	AT2G37810
AT4G03200		AT5G52850	AT1G34050
AT1G26900		AT5G53110	AT2G37790
AT4G02820		AT5G53170	AT2G37780
AT4G02800		AT5G54090	AT2G37740
AT4G02740		AT1G18720	AT2G37730
AT1G26920		AT5G54830	AT2G37720
AT4G02510		AT5G54920	AT2G37700
AT4G02500		AT5G59020	AT1G34030
AT4G02460		AT5G58520	AT2G37690
AT4G02260		AT5G58500	AT2G37680
AT4G02130		AT5G58360	AT2G37678
AT1G27040		AT5G58320	AT2G37670
AT1G27045		AT5G57815	AT2G37660
AT4G01710		AT5G57330	AT2G37640
AT4G38380		AT5G57250	AT2G37630
AT4G39140		AT5G59900	AT1G34020
AT4G39370		AT5G60720	AT2G37620
AT1G24130		AT1G18040	AT2G37600
AT1G24100		AT5G63040	AT2G37590
AT4G38070		AT1G17760	AT2G37560
AT4G37890		AT5G64470	AT2G37550
AT1G24000		AT5G64630	AT2G37540
AT1G23980		AT5G64960	AT2G37530
AT4G37630		AT5G65030	AT2G37520
AT1G23850		AT5G66750	AT1G34010
AT1G23830		AT1G17020	AT2G37500
AT4G36530		AT1G15730	AT2G37480
AT1G23780		AT1G08760	AT2G37460
AT4G36070		AT1G07990	AT2G37440
AT4G35530		AT1G06550	AT2G37430
AT4G35380		AT1G05990	AT1G55270
AT4G35290		AT1G05950	AT1G33990
AT4G35280		AT1G05490	AT2G37420
AT4G32810		AT1G05290	AT2G37400
AT4G32790		AT1G03440	AT2G37380
AT4G32620		AT1G03280	AT2G37370
AT3G26470		AT1G02110	AT2G37360
AT4G31880		AT1G02205	AT2G37340
AT4G31600		AT1G79960	AT2G37330
AT1G23090		AT1G78380	AT1G33980
AT1G23080		AT1G78160	AT2G37310
AT4G30860		AT1G77930	AT2G37290
AT4G30150		AT1G77720	AT2G37270
AT4G30080		AT1G77630	AT2G37260
AT4G29920		AT1G76610	AT2G37250
AT4G29740		AT1G76130	AT2G37230
AT4G29550		AT1G75990	AT1G33970
AT4G28890		AT1G75430	AT2G37220
AT4G27970		AT1G74830	AT2G37210
AT4G27860		AT1G74250	AT2G37195
AT4G27840		AT1G74230	AT2G37190
AT4G27800		AT1G74090	AT2G37170
AT1G22620		AT1G71010	AT2G37160
AT1G22550		AT1G70950	AT2G37150
AT4G25640		AT1G69310	AT2G37130
AT4G24240		AT1G69190	AT2G37120
AT1G22250		AT1G69180	AT2G37110
AT4G23510		AT1G68190	AT2G37090
AT1G22160		AT1G65580	AT2G37080
AT4G22540		AT1G65570	AT2G37070
AT1G22100		AT1G65140	AT2G37060
AT4G22350		AT1G65040	AT2G37050
AT4G22270		AT1G65030	AT2G37040
AT4G22130		AT1G54990	AT2G37030
AT4G21990		AT1G58210	AT2G37010
AT4G21310		AT1G58370	AT2G36990
AT4G21300		AT1G59760	AT2G36970
AT4G21170		AT1G60080	AT2G36950
AT4G21130		AT1G60230	AT1G33840
AT4G21060		AT1G60420	AT2G36930
AT4G20960		AT1G60930	AT2G36910
AT4G20310		AT1G61100	AT2G36900
AT4G19890		AT1G61210	AT2G36895
AT4G19660		AT1G61970	AT2G36885
AT4G19570		AT1G62380	AT2G36880
AT4G19030		AT1G62610	AT2G36870
AT4G18830		AT1G62950	AT2G36850
AT4G18640		AT1G63680	AT2G36840
AT4G18620		AT1G64180	AT2G36835
AT4G18600		AT1G64385	AT2G36830
AT4G18593		AT1G64625	AT2G36810
AT4G18170		AT3G03180	AT2G36800
AT1G21651		AT3G03220	AT2G36750
AT1G21560		AT3G04010	AT2G36740
AT4G16700		AT3G04450	AT2G36710
AT4G16600		AT4G03500	AT1G33811
AT4G16510		AT3G05510	AT2G36690
AT4G16470		AT3G08020	AT2G36680
AT4G16143		AT3G07800	AT2G36660
AT4G16045		AT3G07730	AT2G36650
AT4G15640		AT3G07650	AT2G36640
AT4G14840		AT3G07610	AT2G36630
AT4G14830		AT3G07570	AT2G36610
AT4G14819		AT3G07525	AT2G36590
AT4G14760		AT3G07290	AT2G36580
AT4G14280		AT3G07140	AT2G36570
AT4G14190		AT3G06770	AT2G36560
AT4G14000		AT3G12050	AT2G36540
AT4G13350		AT3G11980	AT2G36530
AT4G12890		AT3G14230	AT2G36500
AT1G20970		AT3G14240	AT2G36490
AT5G32460		AT3G14720	AT2G36460
AT5G34930		AT3G14810	AT1G33810
AT5G35170		AT3G15380	AT2G36420
AT5G35690		AT3G15510	AT2G36410
AT5G37910		AT3G18524	AT2G36400
AT5G38150		AT3G18940	AT2G36390
AT5G38500		AT3G19360	AT2G36370
AT5G38530		AT3G20230	AT2G36360
AT5G38830		AT3G20630	AT2G36350
AT5G40250		AT3G21280	AT2G36340
AT5G40610		AT3G21310	AT2G36325
AT1G20380		AT3G21670	AT1G55265
AT5G41315		AT3G22250	AT2G36310
AT5G41730		AT3G24430	AT2G36305
AT1G20340		AT3G24450	AT2G36300
AT1G53345		AT3G24715	AT2G36295
AT5G47020		AT3G25060	AT2G36290
AT5G46910		AT3G25430	AT2G36270
AT5G46380		AT2G04530	AT2G36250
AT5G46370		AT2G12480	AT2G36240
AT5G46200		AT2G13840	AT1G33800
AT5G46150		AT2G15560	AT2G36230
AT5G46080		AT2G15590	AT2G36220
AT5G45860		AT2G15900	AT2G36210
AT5G45700		AT2G16290	AT2G36200
AT5G45510		AT2G18160	AT2G36190
AT5G45380		AT2G19800	AT2G36180
AT5G45310		AT2G20250	AT2G36160
AT5G45290		AT2G46660	AT2G36145
AT5G44800		AT2G46020	AT2G36120
AT5G44610		AT2G46000	AT1G33780
AT5G44520		AT2G45910	AT2G36100
AT5G44460		AT2G41451	AT2G36090
AT5G44130			AT2G36070
AT5G43720			AT2G36060
AT5G22791			AT2G36050
AT5G42630			AT2G36026
AT5G42290			AT2G36020
AT5G47820			AT2G36010
AT1G19490			AT2G36000
AT5G48310			AT1G33770
AT5G48410			AT2G35980
AT5G49130			AT2G35940
AT5G50760			AT2G35930
AT5G52540			AT2G35920
AT5G52850			AT2G35910
AT5G53140			AT2G35900
AT5G53170			AT2G35880
AT5G53460			AT2G35860
AT5G53920			AT2G35840
AT5G54090			AT2G35830
AT5G54480			AT2G35820
AT5G54520			AT2G35800
AT5G54570			AT2G35790
AT5G54590			AT2G35780
AT5G54830			AT2G35765
AT5G54920			AT2G35760
AT5G55060			AT2G35740
AT5G59020			AT2G35720
AT5G58980			AT2G35710
AT5G58660			AT2G35690
AT5G58580			AT2G35680
AT5G58520			AT2G35630
AT5G58510			AT2G35620
AT5G58320			AT2G35615
AT5G57690			AT2G35612
AT5G57610			AT2G35610
AT5G57590			AT2G35605
AT5G57340			AT1G33700
AT5G59900			AT2G35600
AT1G18040			AT2G35585
AT5G61370			AT2G35540
AT5G62170			AT2G35530
AT5G63220			AT2G35510
AT1G17760			AT2G35500
AT5G64420			AT1G33680
AT5G64470			AT2G35490
AT1G17650			AT2G35480
AT5G65520			AT2G35470
AT5G65670			AT2G35460
AT5G65730			AT2G35450
AT5G65900			AT2G35420
AT5G67170			AT2G35410
AT5G66750			AT2G35390
AT1G17100			AT2G35380
AT1G52780			AT2G35370
AT1G08125			AT2G35360
AT1G06660			AT2G35350
AT1G06550			AT2G35340
AT1G51960			AT2G35330
AT1G06500			AT2G35320
AT1G06330			AT2G35300
AT1G06310			AT2G35290
AT1G06210			AT2G35270
AT1G51900			AT1G55250
AT1G05950			AT2G35260
AT1G05490			AT2G35240
AT1G05290			AT2G35230
AT1G05220			AT2G35215
AT1G05210			AT2G35210
AT1G03280			AT2G35200
AT1G02205			AT2G35190
AT1G79960			AT2G35170
AT1G78410			AT2G35160
AT1G78160			AT2G35155
AT1G78060			AT2G35150
AT1G77720			AT2G35140
AT1G77630			AT2G35130
AT1G76130			AT2G35120
AT1G75980			AT2G35110
AT1G75960			AT2G35100
AT1G75430			AT2G35060
AT1G75260			AT2G35020
AT1G74830			AT2G35010
AT1G74590			AT2G35000
AT1G74250			AT2G34980
AT1G74110			AT2G34970
AT1G74090			AT2G34960
AT1G73730			AT2G34940
AT1G73660			AT2G34930
AT1G72160			AT2G34925
AT1G50180			AT2G34920
AT1G71210			AT2G34910
AT1G70950			AT2G34900
AT1G70570			AT2G34880
AT1G70540			AT2G34870
AT1G69320			AT2G34860
AT1G69290			AT2G34830
AT1G69170			AT2G34820
AT1G69080			AT1G33560
AT1G69070			AT2G34810
AT1G68580			AT2G34790
AT1G67630			AT2G34780
AT1G67310			AT2G34770
AT1G66840			AT2G34750
AT1G66220			AT2G34740
AT1G66110			AT2G34730
AT1G49560			AT2G34720
AT1G49450			AT2G34710
AT1G65140			AT2G34700
AT1G65040			AT2G34690
AT1G65030			AT2G34680
AT1G54990			AT2G34670
AT1G56440			AT2G34660
AT1G57600			AT2G34640
AT1G57690			AT2G34630
AT1G57770			AT2G34620
AT1G58270			AT2G34600
AT1G59850			AT1G33520
AT1G60080			AT2G34590
AT1G60140			AT2G34580
AT1G60230			AT2G34570
AT1G60420			AT2G34560
AT1G60490			AT2G34540
AT1G60550			AT2G34530
AT1G49130			AT2G34520
AT1G60950			AT2G34510
AT1G61030			AT1G33500
AT1G49120			AT2G34500
AT1G61065			AT2G34490
AT1G61120			AT2G34470
AT1G61970			AT2G34460
AT1G62380			AT2G34450
AT1G62500			AT2G34440
AT1G62610			AT2G34430
AT1G63650			AT2G34420
AT1G64180			AT2G34410
AT1G64385			AT2G34357
AT1G64625			AT2G34340
AT3G01185			AT2G34310
AT3G01180			AT1G33480
AT3G02160			AT2G34260
AT3G03140			AT2G34210
AT1G48540			AT2G34200
AT3G03220			AT2G34190
AT3G04020			AT2G34180
AT3G04520			AT2G34170
AT4G03500			AT1G55240
AT1G48360			AT1G33475
AT3G05340			AT2G34160
AT3G11920			AT2G34150
AT3G10000			AT2G34140
AT3G07730			AT2G34090
AT3G07570			AT2G34050
AT3G07565			AT2G34020
AT3G07525			AT2G34010
AT3G07140			AT2G33990
AT3G07060			AT1G33470
AT3G06960			AT2G33980
AT3G06930			AT2G33880
AT3G06780			AT2G33860
AT3G06770			AT2G33850
AT1G47655			AT2G33840
AT3G12050			AT2G33835
AT3G14230			AT2G33830
AT3G14240			AT1G33440
AT3G14810			AT2G33820
AT3G15350			AT2G33810
AT3G18650			AT2G33800
AT3G18860			AT2G33793
AT3G18940			AT2G33790
AT3G19360			AT2G33780
AT3G19370			AT2G33775
AT3G19440			AT2G33770
AT3G19450			AT2G33750
AT3G20020			AT2G33720
AT3G20270			AT2G33670
AT3G20420			AT2G33640
AT3G20630			AT2G33630
AT3G21290			AT2G33620
AT3G21400			AT2G33610
AT3G21670			AT2G33590
AT3G21720			AT2G33580
AT3G21750			AT1G33430
AT3G22250			AT2G33570
AT3G22420			AT2G33560
AT3G22590			AT2G33550
AT3G24310			AT2G33540
AT3G24430			AT2G33530
AT3G25060			AT2G33510
AT3G25110			AT2G33500
AT3G25480			AT2G33490
AT1G43245			AT2G33470
AT2G13840			AT2G33460
AT2G14820			AT1G33420
AT2G15020			AT2G33450
AT2G15560			AT2G33435
AT2G15590			AT2G33420
AT2G15880			AT2G33410
AT2G16290			AT2G33400
AT2G16760			AT2G33390
AT2G16990			AT2G33380
AT2G17110			AT2G33360
AT2G17630			AT2G33350
AT2G18340			AT1G33410
AT2G18500			AT2G33310
AT2G18700			AT2G33290
AT2G19700			AT2G33280
AT2G20250			AT2G33270
AT2G20790			AT2G33260
AT2G46915			AT2G33255
AT2G46870			AT2G33240
AT2G46660			AT2G33205
AT2G46640			AT1G33390
AT2G46570			AT2G33200
AT2G46340			AT2G33190
AT2G46250			AT2G33180
AT2G46240			AT2G33170
AT2G46210			AT2G33160
AT2G45910			AT2G33150
AT2G45820			AT2G33100
AT2G45700			AT2G33090
AT2G45480			AT2G33040
AT2G43630			AT2G33010
AT2G42395			AT2G33000
AT2G42200			AT2G32990
AT2G42180			AT2G32980
AT2G41900			AT2G32970
AT2G41770			AT2G32960
AT2G41451			AT2G32950
AT2G40720			AT1G33330
			AT2G32940
			AT2G32930
			AT2G32920
			AT2G32910
			AT2G32905
			AT2G32900
			AT2G32880
			AT2G32870
			AT1G33340
			AT2G32860
			AT2G32850
			AT2G32840
			AT2G32820
			AT2G32810
			AT2G32800
			AT2G32790
			AT2G32780
			AT2G32770
			AT2G32760
			AT2G32750
			AT2G32740
			AT2G32730
			AT2G32720
			AT2G32710
			AT2G32700
			AT2G32670
			AT2G32645
			AT2G32650
			AT2G32640
			AT2G32600
			AT2G32590
			AT2G32580
			AT2G32560
			AT1G33360
			AT2G32550
			AT2G32530
			AT2G32520
			AT2G32510
			AT2G32480
			AT2G32460
			AT2G32450
			AT2G32440
			AT2G32430
			AT1G33290
			AT2G32415
			AT2G32410
			AT2G32400
			AT2G32390
			AT2G32340
			AT1G33270
			AT2G32300
			AT2G32295
			AT2G32290
			AT2G32280
			AT2G32260
			AT2G32250
			AT2G32240
			AT2G32230
			AT1G33265
			AT2G32220
			AT2G32210
			AT2G32190
			AT2G27410
			AT2G32170
			AT2G32120
			AT2G32090
			AT1G33260
			AT2G32080
			AT2G32070
			AT2G32050
			AT2G32040
			AT2G32030
			AT2G32020
			AT2G32010
			AT2G32000
			AT2G31990
			AT1G33250
			AT2G31980
			AT2G31970
			AT2G31960
			AT2G31955
			AT2G31953
			AT2G31940
			AT2G31930
			AT2G31920
			AT2G31910
			AT2G31900
			AT1G33240
			AT2G31890
			AT2G31880
			AT2G31870
			AT2G31865
			AT2G31830
			AT2G31820
			AT2G31810
			AT2G31800
			AT1G55210
			AT1G33230
			AT2G31750
			AT2G31740
			AT2G31730
			AT2G31725
			AT2G31720
			AT2G31710
			AT2G31690
			AT2G31660
			AT2G31650
			AT2G31610
			AT2G31600
			AT2G31570
			AT2G31540
			AT2G31530
			AT2G31510
			AT2G31490
			AT2G31480
			AT2G31440
			AT2G31430
			AT2G31425
			AT2G31410
			AT2G31400
			AT2G31390
			AT2G31380
			AT2G31370
			AT2G31360
			AT2G31345
			AT2G31340
			AT2G31320
			AT2G31310
			AT2G31290
			AT2G31280
			AT2G31270
			AT2G31260
			AT2G31240
			AT2G31220
			AT2G31200
			AT2G31190
			AT2G31170
			AT1G33120
			AT2G31140
			AT2G31130
			AT2G31110
			AT2G31100
			AT2G31090
			AT2G31085
			AT2G31082
			AT2G31081
			AT2G31070
			AT2G31060
			AT1G33110
			AT2G31040
			AT2G31020
			AT2G31010
			AT2G30990
			AT2G30980
			AT2G30970
			AT2G30960
			AT2G30940
			AT2G30930
			AT2G30920
			AT2G30910
			AT2G30890
			AT2G30880
			AT2G30870
			AT2G30860
			AT1G33080
			AT2G30820
			AT2G30800
			AT2G30770
			AT2G30766
			AT2G30740
			AT2G30720
			AT1G33060
			AT2G30710
			AT2G30700
			AT2G30690
			AT2G30670
			AT2G30660
			AT2G30650
			AT2G30630
			AT2G30620
			AT2G30600
			AT2G30590
			AT2G30580
			AT2G30575
			AT2G30550
			AT2G30540
			AT2G30530
			AT1G33050
			AT2G30520
			AT2G30505
			AT2G30500
			AT2G30490
			AT2G30480
			AT2G30470
			AT2G30440
			AT2G30424
			AT1G33040
			AT2G30400
			AT2G30390
			AT2G30380
			AT2G30360
			AT2G30350
			AT2G30340
			AT2G30330
			AT2G30320
			AT1G33030
			AT2G30300
			AT2G30290
			AT2G30270
			AT2G30260
			AT2G30250
			AT2G30240
			AT2G30230
			AT2G30220
			AT1G32990
			AT2G30210
			AT2G30200
			AT2G30170
			AT2G30160
			AT2G30150
			AT2G30110
			AT2G30100
			AT2G30090
			AT2G30080
			AT2G30070
			AT2G30060
			AT2G30050
			AT2G30010
			AT2G29990
			AT2G29980
			AT2G29970
			AT2G29960
			AT2G29950
			AT2G29940
			AT1G32940
			AT2G29750
			AT2G29740
			AT2G29730
			AT2G29720
			AT2G29700
			AT2G29690
			AT1G32930
			AT2G29680
			AT2G29670
			AT2G29660
			AT2G29650
			AT2G29640
			AT2G29630
			AT2G29620
			AT1G32928
			AT2G29580
			AT2G29570
			AT2G29560
			AT2G29550
			AT2G29540
			AT2G29530
			AT2G29525
			AT2G29510
			AT2G29500
			AT1G32920
			AT2G29490
			AT2G29470
			AT2G29460
			AT2G29450
			AT2G29440
			AT2G29420
			AT2G29410
			AT2G29390
			AT2G29380
			AT2G29370
			AT2G29360
			AT2G29350
			AT2G29340
			AT1G32900
			AT2G29330
			AT2G29290
			AT2G29260
			AT2G29210
			AT2G29200
			AT1G32870
			AT2G29190
			AT2G29180
			AT2G29140
			AT2G29130
			AT2G29120
			AT2G29090
			AT2G29080
			AT2G29070
			AT2G29065
			AT2G29060
			AT2G29050
			AT2G29040
			AT2G29020
			AT2G28950
			AT2G28940
			AT2G28920
			AT2G28900
			AT2G28890
			AT2G28880
			AT2G28840
			AT2G28830
			AT2G28810
			AT2G28800
			AT2G28780
			AT2G28760
			AT2G28725
			AT2G28720
			AT2G28710
			AT1G32850
			AT2G28690
			AT2G28680
			AT2G28670
			AT2G28660
			AT2G28650
			AT2G28640
			AT2G28630
			AT2G28620
			AT2G28605
			AT1G32810
			AT2G28600
			AT2G28570
			AT2G28550
			AT2G28540
			AT2G28520
			AT1G32790
			AT2G28510
			AT2G28500
			AT2G28490
			AT2G28480
			AT2G28470
			AT2G28450
			AT2G28440
			AT1G55190
			AT1G32780
			AT2G28430
			AT2G28420
			AT2G28410
			AT2G28400
			AT2G28390
			AT2G28380
			AT2G28370
			AT2G28360
			AT2G28355
			AT1G32770
			AT2G28350
			AT2G28340
			AT2G28330
			AT2G28320
			AT2G28305
			AT2G28290
			AT2G28260
			AT1G32760
			AT2G28240
			AT2G28230
			AT2G28220
			AT2G28200
			AT2G28190
			AT2G28160
			AT2G28150
			AT2G28140
			AT1G32750
			AT2G28130
			AT2G28120
			AT2G28110
			AT2G28105
			AT2G28100
			AT2G28090
			AT2G28085
			AT2G28080
			AT2G28070
			AT2G28060
			AT1G32740
			AT2G28050
			AT2G28010
			AT2G28000
			AT1G32730
			AT2G27980
			AT2G27970
			AT2G27950
			AT2G27940
			AT2G27930
			AT2G27920
			AT2G27900
			AT1G32700
			AT2G27880
			AT2G27860
			AT2G27840
			AT2G27830
			AT2G27820
			AT2G27810
			AT2G27780
			AT1G32690
			AT2G27775
			AT2G27770
			AT2G27760
			AT2G27750
			AT2G27740
			AT2G27730
			AT1G32640
			AT2G27690
			AT2G27680
			AT2G27660
			AT2G27610
			AT2G27600
			AT2G27590
			AT2G27550
			AT1G32630
			AT2G27535
			AT2G27510
			AT2G27490
			AT2G27480
			AT2G27470
			AT2G27460
			AT1G55180
			AT1G32610
			AT2G27450
			AT2G27430
			AT2G27385
			AT2G27370
			AT2G27360
			AT2G27350
			AT1G32600
			AT2G27310
			AT2G27290
			AT2G27280
			AT2G27270
			AT1G32585
			AT2G27260
			AT2G27250
			AT2G27240
			AT2G27230
			AT2G27220
			AT2G27210
			AT2G27200
			AT1G32583
			AT2G27190
			AT2G27180
			AT2G27170
			AT2G27150
			AT1G32580
			AT2G27140
			AT2G27130
			AT2G27120
			AT2G27110
			AT2G27100
			AT2G27090
			AT2G27080
			AT2G27060
			AT1G32550
			AT2G27050
			AT2G27040
			AT2G27035
			AT2G27030
			AT2G27020
			AT2G26990
			AT1G32540
			AT1G32530
			AT2G26975
			AT2G26970
			AT2G26960
			AT2G26950
			AT2G26940
			AT2G26930
			AT2G26920
			AT2G26910
			AT2G26900
			AT2G26890
			AT1G32520
			AT2G26870
			AT2G26865
			AT2G26840
			AT2G26830
			AT2G26790
			AT2G26780
			AT1G32500
			AT2G26770
			AT2G26760
			AT1G55170
			AT1G32490
			AT2G26740
			AT2G26730
			AT2G26710
			AT2G26695
			AT2G26690
			AT1G32470
			AT2G26680
			AT2G26670
			AT2G26650
			AT2G26640
			AT2G26610
			AT2G26600
			AT2G26580
			AT1G32460
			AT2G26570
			AT2G26560
			AT2G26550
			AT2G26540
			AT2G26530
			AT2G26520
			AT2G26510
			AT1G32450
			AT2G26500
			AT2G29900
			AT2G29890
			AT2G26490
			AT2G26470
			AT1G32440
			AT2G26460
			AT2G26450
			AT2G26430
			AT2G26410
			AT2G26400
			AT2G26390
			AT2G26360
			AT2G26350
			AT2G26340
			AT2G26330
			AT2G26310
			AT2G26300
			AT2G26280
			AT2G26260
			AT2G26250
			AT2G26240
			AT2G26210
			AT2G26200
			AT1G52950
			AT2G26190
			AT2G26180
			AT2G26170
			AT1G67020
			AT1G55160
			AT1G32415
			AT2G26150
			AT2G26140
			AT2G26110
			AT2G26100
			AT2G26080
			AT2G26070
			AT2G26060
			AT2G26040
			AT2G26000
			AT2G25970
			AT2G25950
			AT2G25940
			AT2G25930
			AT1G32400
			AT2G25910
			AT2G25900
			AT2G25890
			AT3G24350
			AT1G32380
			AT2G25870
			AT2G25850
			AT2G25840
			AT2G25830
			AT2G25820
			AT2G25810
			AT2G25800
			AT2G25790
			AT2G25770
			AT2G25760
			AT2G25740
			AT2G25735
			AT2G25730
			AT2G25720
			AT2G25710
			AT2G25690
			AT2G25680
			AT1G32361
			AT2G25660
			AT2G25640
			AT2G25625
			AT2G25590
			AT1G32360
			AT2G25600
			AT2G25605
			AT2G25610
			AT2G25620
			AT2G25580
			AT2G25570
			AT2G25565
			AT2G25560
			AT2G25540
			AT2G25520
			AT2G25490
			AT2G25470
			AT2G25460
			AT2G25430
			AT2G25420
			AT2G25350
			AT3G21450
			AT2G25320
			AT2G25310
			AT2G25300
			AT1G55150
			AT1G32330
			AT3G13433
			AT2G25290
			AT2G25280
			AT2G25260
			AT2G25250
			AT2G25240
			AT2G25220
			AT2G25200
			AT2G25190
			AT2G25180
			AT2G25170
			AT2G25160
			AT2G25150
			AT2G25140
			AT2G25130
			AT2G25120
			AT2G25110
			AT2G25100
			AT2G25090
			AT2G25080
			AT2G25070
			AT2G25060
			AT2G25050
			AT2G25010
			AT2G24990
			AT2G24970
			AT2G24960
			AT2G24940
			AT2G24860
			AT2G24850
			AT2G24840
			AT1G32280
			AT2G24830
			AT2G24820
			AT2G24800
			AT2G24790
			AT2G24765
			AT2G24762
			AT1G32270
			AT2G24720
			AT2G24710
			AT2G24696
			AT2G24690
			AT2G24670
			AT2G24650
			AT2G24640
			AT2G24610
			AT2G24600
			AT2G24580
			AT1G32250
			AT2G24570
			AT2G24560
			AT2G24550
			AT2G24540
			AT2G24530
			AT2G24520
			AT2G24500
			AT2G24490
			AT2G24480
			AT1G55140
			AT1G32240
			AT2G24285
			AT2G24450
			AT2G24440
			AT2G24430
			AT2G24420
			AT2G24395
			AT2G24390
			AT1G32230
			AT2G24370
			AT2G24360
			AT2G24350
			AT2G24330
			AT2G24320
			AT2G24310
			AT2G24280
			AT2G24270
			AT2G24260
			AT2G24240
			AT1G32220
			AT2G24220
			AT2G24200
			AT2G24190
			AT2G24180
			AT2G24170
			AT2G24150
			AT2G24140
			AT2G24130
			AT2G24120
			AT2G24100
			AT2G24090
			AT2G24070
			AT2G24060
			AT2G24050
			AT1G32200
			AT2G24040
			AT2G24030
			AT2G24020
			AT2G23990
			AT2G23980
			AT2G23940
			AT2G23930
			AT2G23910
			AT2G23900
			AT2G23890
			AT2G23820
			AT2G23810
			AT1G32190
			AT2G23780
			AT2G23770
			AT2G23760
			AT2G23740
			AT2G23700
			AT2G23690
			AT1G32180
			AT2G23670
			AT2G23660
			AT2G23640
			AT2G23630
			AT2G23620
			AT2G23600
			AT2G23580
			AT2G23550
			AT2G23540
			AT2G23530
			AT2G23520
			AT2G23510
			AT2G23470
			AT2G23460
			AT2G23450
			AT2G23440
			AT2G23430
			AT2G23420
			AT1G55120
			AT1G32170
			AT2G23410
			AT2G23390
			AT2G23380
			AT2G23370
			AT2G23360
			AT2G23350
			AT2G23320
			AT2G23310
			AT2G23300
			AT2G23290
			AT1G32160
			AT2G23270
			AT2G23260
			AT2G23250
			AT2G23200
			AT1G32130
			AT2G23170
			AT2G23150
			AT2G23140
			AT2G23130
			AT2G23120
			AT2G23110
			AT2G23096
			AT2G23093
			AT2G23090
			AT2G23080
			AT2G23070
			AT2G23060
			AT2G23050
			AT2G23030
			AT2G22950
			AT2G22910
			AT2G22905
			AT2G22890
			AT2G22870
			AT2G22860
			AT2G22850
			AT2G22840
			AT2G22810
			AT2G22800
			AT2G22795
			AT2G22790
			AT2G22780
			AT2G22770
			AT2G22760
			AT2G22750
			AT2G22740
			AT2G22730
			AT1G32120
			AT2G22720
			AT2G22690
			AT1G32100
			AT2G22680
			AT2G22670
			AT2G22640
			AT2G22610
			AT2G22600
			AT5G65550
			AT2G22570
			AT1G32090
			AT2G22560
			AT2G22540
			AT2G22530
			AT2G22510
			AT2G22500
			AT2G22490
			AT2G22480
			AT2G22470
			AT2G22460
			AT1G32080
			AT2G22450
			AT2G22430
			AT2G22420
			AT2G22410
			AT2G22370
			AT2G22360
			AT1G55110
			AT1G32070
			AT2G22300
			AT2G22290
			AT2G22270
			AT2G22260
			AT2G22250
			AT2G22240
			AT2G22230
			AT1G32060
			AT2G22200
			AT2G22180
			AT2G22170
			AT2G22140
			AT1G32050
			AT2G22125
			AT2G22100
			AT2G22090
			AT2G25700
			AT2G22050
			AT2G22040
			AT2G22030
			AT2G22010
			AT2G21990
			AT2G21970
			AT2G21960
			AT2G21940
			AT2G21910
			AT2G21880
			AT2G21870
			AT2G21860
			AT2G21850
			AT2G21840
			AT2G21820
			AT2G21830
			AT2G21790
			AT2G21780
			AT2G21770
			AT2G21750
			AT2G21740
			AT2G21730
			AT2G21720
			AT2G21690
			AT2G21660
			AT2G21630
			AT2G21620
			AT2G21590
			AT2G21580
			AT2G21560
			AT2G21550
			AT2G21530
			AT2G21510
			AT1G31970
			AT2G21500
			AT2G21490
			AT2G21480
			AT2G21470
			AT2G21440
			AT2G21430
			AT2G21410
			AT1G31940
			AT2G21390
			AT2G21385
			AT2G21380
			AT2G21370
			AT2G21350
			AT2G21340
			AT2G21330
			AT2G21300
			AT2G21290
			AT2G21280
			AT2G21270
			AT2G21250
			AT2G21240
			AT2G21237
			AT2G21230
			AT2G21210
			AT2G21190
			AT2G21185
			AT2G21170
			AT1G31930
			AT2G21160
			AT2G21150
			AT2G21140
			AT2G21130
			AT2G21120
			AT2G21110
			AT2G21100
			AT2G21090
			AT2G21070
			AT1G31920
			AT2G21050
			AT2G21045
			AT2G20950
			AT2G20940
			AT2G20930
			AT2G20920
			AT1G31910
			AT2G01060
			AT2G01070
			AT2G01100
			AT2G01110
			AT2G01120
			AT2G01140
			AT2G01150
			AT2G01170
			AT2G01180
			AT2G01190
			AT2G01200
			AT1G31870
			AT2G01210
			AT2G01220
			AT2G01260
			AT2G01270
			AT2G01275
			AT2G01290
			AT2G01300
			AT1G31860
			AT2G01320
			AT2G01340
			AT2G01350
			AT2G01390
			AT2G01410
			AT2G01420
			AT2G01430
			AT2G01440
			AT2G01450
			AT2G01460
			AT2G01470
			AT2G01480
			AT2G01490
			AT2G01500
			AT2G01520
			AT2G01540
			AT1G31840
			AT2G01560
			AT2G01570
			AT2G01600
			AT2G01610
			AT2G01620
			AT2G01640
			AT2G01650
			AT2G01660
			AT2G01670
			AT2G01680
			AT2G01690
			AT2G01710
			AT2G01720
			AT2G01730
			AT2G01735
			AT2G01740
			AT2G01750
			AT2G01755
			AT2G01760
			AT2G01770
			AT2G01810
			AT2G01820
			AT2G01830
			AT1G56200
			AT2G01850
			AT2G01860
			AT2G01870
			AT2G01880
			AT2G01890
			AT2G01900
			AT2G01910
			AT2G01918
			AT2G01920
			AT2G01930
			AT2G01940
			AT2G01950
			AT2G01970
			AT2G01980
			AT2G01990
			AT2G02010
			AT2G02020
			AT2G02030
			AT2G02040
			AT2G02050
			AT2G02061
			AT2G02070
			AT2G02080
			AT1G31830
			AT2G02090
			AT2G02120
			AT2G02130
			AT2G02140
			AT2G02147
			AT2G02148
			AT2G02160
			AT2G02170
			AT2G02180
			AT2G02220
			AT2G02370
			AT2G02390
			AT2G02400
			AT2G02410
			AT2G02470
			AT2G02480
			AT1G31810
			AT2G02500
			AT2G02510
			AT2G02560
			AT2G02570
			AT2G02590
			AT2G02710
			AT2G02720
			AT2G02730
			AT2G02740
			AT1G31800
			AT2G02760
			AT2G02780
			AT2G02790
			AT2G02810
			AT2G02820
			AT2G02860
			AT2G02870
			AT1G31790
			AT2G02880
			AT2G02910
			AT2G02950
			AT2G02955
			AT2G02960
			AT2G02970
			AT2G02990
			AT2G03050
			AT1G31780
			AT2G03060
			AT2G03070
			AT2G03090
			AT2G03140
			AT2G03150
			AT2G03160
			AT2G03170
			AT2G03190
			AT2G03200
			AT1G31770
			AT2G03210
			AT2G03230
			AT2G03270
			AT2G03280
			AT2G03290
			AT2G03310
			AT3G11810
			AT2G03340
			AT2G03350
			AT2G03410
			AT2G03420
			AT2G03430
			AT1G31740
			AT2G03440
			AT2G03450
			AT2G03470
			AT2G03480
			AT2G03500
			AT2G03505
			AT2G03510
			AT2G03550
			AT1G31730
			AT2G03590
			AT2G03620
			AT2G03630
			AT2G05350
			AT1G31720
			AT2G03667
			AT2G03670
			AT2G03680
			AT2G03690
			AT2G03720
			AT2G03730
			AT2G03740
			AT2G03750
			AT2G03760
			AT2G03770
			AT2G03800
			AT2G03810
			AT2G03820
			AT2G03840
			AT2G03890
			AT2G03980
			AT2G04030
			AT2G04032
			AT2G04031
			AT2G04037
			AT2G04045
			AT2G04038
			AT3G25545
			AT3G25570
			AT3G25580
			AT1G31660
			AT3G25585
			AT3G25590
			AT3G25597
			AT3G25600
			AT3G25620
			AT3G25640
			AT3G25660
			AT3G25680
			AT1G31650
			AT3G25690
			AT3G25710
			AT3G25760
			AT3G25770
			AT3G25780
			AT3G25805
			AT3G25840
			AT3G25855
			AT3G25860
			AT3G25882
			AT3G25890
			AT3G25900
			AT3G25910
			AT1G55090
			AT3G25920
			AT3G25950
			AT3G25970
			AT3G25980
			AT3G25990
			AT3G26000
			AT3G26020
			AT3G26030
			AT3G26040
			AT3G26050
			AT1G31600
			AT3G26060
			AT3G26070
			AT3G26085
			AT3G26090
			AT3G26100
			AT3G26110
			AT3G26115
			AT3G26120
			AT3G26125
			AT3G26140
			AT3G26190
			AT3G26200
			AT3G26210
			AT3G26280
			AT5G04640
			AT1G31550
			AT3G26330
			AT3G26340
			AT3G26350
			AT3G26360
			AT3G26370
			AT3G26380
			AT3G26390
			AT3G26400
			AT3G26410
			AT3G26420
			AT3G26430
			AT3G26490
			AT3G26510
			AT3G26520
			AT3G26540
			AT3G26560
			AT3G26570
			AT3G26580
			AT3G26590
			AT3G26600
			AT3G26618
			AT3G26650
			AT3G26670
			AT3G26680
			AT3G26690
			AT3G26700
			AT3G26710
			AT3G26730
			AT3G26740
			AT3G26744
			AT3G26750
			AT3G26760
			AT3G26770
			AT1G31490
			AT3G26780
			AT3G26790
			AT3G26810
			AT3G26820
			AT3G26840
			AT3G26850
			AT3G26890
			AT1G31480
			AT3G26910
			AT3G26934
			AT3G26932
			AT3G26935
			AT3G26940
			AT3G26950
			AT3G26990
			AT1G31470
			AT3G26980
			AT3G26960
			AT3G27000
			AT3G27010
			AT3G27025
			AT3G27030
			AT3G27060
			AT3G27080
			AT1G55080
			AT1G31460
			AT3G27090
			AT3G27100
			AT3G27110
			AT3G27120
			AT3G27150
			AT3G27160
			AT3G27180
			AT3G27190
			AT3G27210
			AT1G31450
			AT3G27220
			AT3G27230
			AT3G27250
			AT3G27260
			AT3G27270
			AT3G27280
			AT3G27290
			AT3G27300
			AT3G27320
			AT1G19540
			AT3G27325
			AT3G27330
			AT3G27340
			AT1G31410
			AT3G27350
			AT3G27380
			AT3G27390
			AT3G27400
			AT3G27410
			AT3G27420
			AT3G27440
			AT3G27520
			AT3G27530
			AT3G27540
			AT3G27550
			AT3G27560
			AT3G27600
			AT3G27610
			AT3G27630
			AT3G27640
			AT3G27650
			AT3G27660
			AT3G27670
			AT1G31360
			AT3G27700
			AT3G27710
			AT3G27730
			AT3G27740
			AT3G27750
			AT3G27770
			AT1G31350
			AT3G27785
			AT3G27810
			AT3G27820
			AT3G27830
			AT3G27840
			AT3G27850
			AT3G27860
			AT3G27880
			AT3G27890
			AT1G31335
			AT3G27925
			AT3G27930
			AT3G27950
			AT3G27960
			AT3G27970
			AT3G28007
			AT3G28030
			AT3G28040
			AT3G28050
			AT1G31330
			AT3G28130
			AT3G28140
			AT3G28150
			AT3G28200
			AT1G54290
			AT1G31320
			AT3G28220
			AT3G28270
			AT3G28340
			AT3G28370
			AT1G31310
			AT3G28420
			AT3G28430
			AT3G28455
			AT1G31300
			AT3G28460
			AT3G28470
			AT3G28480
			AT3G28500
			AT3G28510
			AT3G28540
			AT1G31290
			AT3G28580
			AT3G28600
			AT1G31280
			AT3G28630
			AT3G28670
			AT3G28700
			AT3G28710
			AT1G31260
			AT3G28715
			AT3G28730
			AT3G28750
			AT3G28760
			AT3G28770
			AT3G28780
			AT3G28830
			AT3G28840
			AT3G28850
			AT3G28860
			AT3G28880
			AT3G28900
			AT3G28910
			AT3G28917
			AT3G28920
			AT3G28950
			AT3G28960
			AT3G28970
			AT3G28980
			AT3G29010
			AT3G29030
			AT3G29035
			AT1G31230
			AT3G29070
			AT3G29075
			AT3G29090
			AT1G03230
			AT3G29130
			AT1G31220
			AT3G29160
			AT3G29170
			AT3G29185
			AT3G29200
			AT3G29240
			AT3G29270
			AT3G29280
			AT3G29290
			AT3G29300
			AT3G29310
			AT3G29320
			AT3G29340
			AT4G04404
			AT3G29350
			AT1G31190
			AT3G29360
			AT3G29370
			AT3G29380
			AT3G29390
			AT3G29400
			AT3G32050
			AT3G29575
			AT3G29590
			AT3G29635
			AT3G29670
			AT3G29760
			AT3G29770
			AT3G29810
			AT3G29970
			AT3G29830
			AT1G31160
			AT2G10440
			AT3G30180
			AT3G30280
			AT3G30300
			AT1G31150
			AT3G30340
			AT3G30380
			AT3G30390
			AT3G30460
			AT3G30530
			AT3G30725
			AT3G30775
			AT3G30841
			AT3G30842
			AT3G32930
			AT3G32940
			AT3G32980
			AT3G33530
			AT3G33520
			AT3G42170
			AT3G42180
			AT3G42630
			AT3G42640
			AT3G42660
			AT3G42670
			AT3G09130
			AT3G42790
			AT3G42800
			AT3G42850
			AT3G42860
			AT3G42880
			AT3G42950
			AT3G42960
			AT3G43110
			AT1G31070
			AT3G43120
			AT3G43190
			AT3G43210
			AT3G43220
			AT3G43230
[truncated: 15,006 more rows]

## Sheet: Ath_MKgenes_Annotation
Gene descriptions for MK selection scan genes on the A. thaliana sub-genome of A. suecica
AT_Gene_ID	Symbol	Description
AT3G54950	pPLAIIIbeta	Encodes pPLAIIIbeta, a member of the Group 3 patatin-related phospholipases.
AT3G26850	NA	histone-lysine N-methyltransferases.
AT3G26820	ELT3	Esterase/lipase/thioesterase family protein.
AT3G26780	MEF14	Encodes MEF14 (mitochondrial editing factor 14), a PPR (pentatricopeptide repeat proteins) protein required for RNA editing at site matR-1895 in mitochondria.
AT3G26740	CCL	transcripts are differentially regulated at the level of mRNA stability at different times of day controlled by the circadian clock.
AT3G24130	NA	Pectin lyase-like superfamily protein.
AT3G15410	NA	Leucine-rich repeat (LRR) family protein.
AT3G15070	TEAR2	RING/U-box superfamily protein.
AT3G15030	TCP4	Arabidopsis thaliana TCP family transcription factor.
AT3G14460	LRRAC1	LRR and NB-ARC domains-containing disease resistance protein.
AT3G14050	RSH2	RELA/SPOT homolog 2.
AT3G10525	LGO	Encodes LGO (loss of giant cells from organs) required for endoreduplication in sepal giant cell formation.
AT3G10420	SPD1	P-loop containing nucleoside triphosphate hydrolases superfamily protein.
AT3G10390	NA	FLOWERING LOCUS D.
AT3G07060	emb1974	NHL domain-containing protein.
AT3G03860	APRL5	Encodes a protein disulfide isomerase-like (PDIL) protein, a member of a multigene family within the thioredoxin (TRX) superfamily.
AT3G03810	EDA30	O-fucosyltransferase family protein.
AT4G33390	NA	Plant protein of unknown function (DUF827).
AT4G32820	CABIN1	Tetratricopeptide repeat (TPR)-like superfamily protein.
AT4G18510	CLE2	CLE2, putative ligand, member of large gene family homologous to Clavata3.
AT5G43070	WPP1	WPP family members contains an NE targeting domain.
AT5G38460	NA	ALG6, ALG8 glycosyltransferase family.
AT5G20580	NA	TMEM192 family protein.
AT5G20410	MGD2	Encodes a type B monogalactosyldiacylglycerol (MGDG) synthase.
AT5G20370	YL3	tRNA-binding protein which acts as an important genetic downstream target of FER signaling.
AT5G19460	NUDT20	nudix hydrolase homolog 20.
AT1G72390	PHL	nuclear receptor coactivator.
AT2G35880	WDL4	TPX2 (targeting protein for Xklp2) protein family.
AT2G35940	BLH1	Encodes a member of the BEL-like homeodomain protein family.
AT2G36540	NA	Haloacid dehalogenase-like hydrolase (HAD) superfamily protein.
AT2G36950	AtHMP20	Heavy metal transport/detoxification superfamily protein.
AT2G38995	NA	O-acyltransferase (WSD1-like) family protein.
AT2G39760	BPM3	Encodes a member of the MATH-BTB domain proteins (BPMs) that directly interact with and target for proteasomal degradation the class I homeobox-leucine zipper (HD-ZIP) transcription factor ATHB6.
AT2G45600	CXE8	alpha/beta-Hydrolases superfamily protein.
AT3G55400	OVA1	methionyl-tRNA synthetase / methionine--tRNA ligase / MetRS (cpMetRS).

## Sheet: Aar_2X_MKgenes_Annotation
Gene descriptions for MK selection scan genes on the A. arenosa sub-genome of A. suecica, comparing to 2X A. arenosa
AT_Gene_ID	Symbol	Description
AT1G34355	PS1	Encodes PS1 (Parallel Spindle 1).
AT2G38340	DREB19	encodes a member of the DREB subfamily A-2 of ERF/AP2 transcription factor family.
AT2G36640	ECP63	Encodes putative phosphotyrosine protein belonging to late embryogenesis abundant (LEA) protein in group 3 that might be involved in maturation and desiccation tolerance of seeds.
AT2G36305	FACE2	Encodes an endoprotease involved in the cleavage of prenylated CaaX-box proteins.
AT2G34640	PTAC12	Present in transcriptionally active plastid chromosomes.
AT2G34620	mTERF10	Mitochondrial transcription termination factor family protein.
AT2G34357	NA	ARM repeat superfamily protein.
AT2G33435	NA	RNA-binding (RRM/RBD/RNP motifs) family protein.
AT2G33390	NA	hypothetical protein.
AT2G33290	SUVH2	Encodes a SU(VAR)3-9 homolog, a SET domain protein.
AT2G30080	ZIP6	member of Fe(II) transporter isolog family.
AT2G29690	ASA2	Encode a functional anthranilate synthase protein.
AT2G29470	GSTU3	Encodes glutathione transferase belonging to the tau class of GSTs.
AT2G29340	NA	NAD-dependent epimerase/dehydratase family protein.
AT1G32850	UBP11	ubiquitin-specific protease 11.
AT2G28240	MOM2	MOM1 homolog.
AT2G28090	AtHMP17	Heavy metal transport/detoxification superfamily protein.
AT2G28060	KINbeta3	5'-AMP-activated protein kinase beta-2 subunit protein.
AT2G27460	AtSEC23D	sec23/sec24 transport family protein.
AT2G27370	CASP3	Uncharacterised protein family (UPF0497).
AT2G27280	NA	Coiled-coil domain-containing protein 55 (DUF2040).
AT2G26890	GRV2	GRV2 has sequence similarity to the C.
AT2G26790	NA	Pentatricopeptide repeat (PPR) superfamily protein.
AT2G26500	PetM	cytochrome b6f complex subunit (petM), putative.
AT2G25350	NA	Phox (PX) domain-containing protein.
AT3G21450	NA	Protein kinase superfamily protein.
AT2G24830	AtC3H22	zinc finger (CCCH-type) family protein / D111/G-patch domain-containing protein.
AT2G23470	RUS4	Protein of unknown function, DUF647.
AT2G23360	NA	Domain of unknown function 239 (DUF239) gene conserved Neprosin-like catalytic domain possibly involved in seed development.
AT2G22030	NA	Galactose oxidase/kelch repeat superfamily protein.
AT2G21070	FIO1	This gene is predicted to an encode a nuclear-localized protein that is involved in regulating the period of circadian rhythms without affecting their amplitude or robustness.
AT2G01460	NA	P-loop containing nucleoside triphosphate hydrolases superfamily protein.
AT2G01880	PAP7	purple acid phosphatase 7.
AT2G01890	PAP8	Encodes a purple acid phosphatase (PAP) belonging to the low molecular weight plant PAP group.
AT2G02160	AtC3H17	CCCH-type zinc finger family protein.
AT2G02400	NA	NAD(P)-binding Rossmann-fold superfamily protein.
AT2G02410	NA	yacP-like NYN domain protein.
AT2G03340	WRKY3	Encodes WRKY DNA-binding protein 3 (WRKY3).
AT3G26050	NA	TPX2 (targeting protein for Xklp2) protein family.
AT3G26070	FBN3a	Plastid-lipid associated protein PAP / fibrillin family protein.
AT3G26190	CYP71B21	putative cytochrome P450.
AT3G26380	APSE	Melibiase family protein.
AT3G26410	TRM11	Encodes a protein involved in modification of nucleosides in tRNA.
AT3G26430	GGL20	Encodes a functioning member of the GDS(L) lipase family with preference for long chain substrates that does not hydrolyze choline esters.
AT3G26540	NA	RGFR3 is a leucine-�rich repeat receptor kinase that, together with RGFR1 and RGFR2, binds ROOT GROWTH FACTORS and is required for establishing the gradient of PLETHORA1 and PLETHORA2 essential for proper root growth and development.
AT3G26760	NA	NAD(P)-binding Rossmann-fold superfamily protein.
AT3G27000	ARP2	encodes a protein whose sequence is similar to actin-related proteins (ARPs) in other organisms.
AT3G27540	NA	beta-1,4-N-acetylglucosaminyltransferase family protein.
AT3G27700	AtC3H41	zinc finger (CCCH-type) family protein / RNA recognition motif (RRM)-containing protein.
AT1G31350	D5VF1	KAR-UP F-box 1.
AT3G28760	NA	3-dehydroquinate synthase.
AT3G42180	NA	Exostosin family protein.
AT3G43790	ZIFL2	zinc induced facilitator-like 2.
AT5G35210	PTM	Encodes a chloroplast envelope-bound plant homeodomain (PHD) transcription factor with transmembrane domains that functions in multiple retrograde signal pathways.
AT3G44900	CHX4	member of Putative Na+/H+ antiporter family.
AT3G44960	A0A1I9LT08	shugoshin.
AT3G45230	APAP1	Encodes the arabinogalactan protein core of plant cell wall proteoglycan that contains arabinogalactan and cell wall matrix glycan pectin and/or xylan domains.
AT3G45830	NFRKB1	nuclear factor kappa-B-binding-like protein.
AT3G45850	KIN5D	P-loop containing nucleoside triphosphate hydrolases superfamily protein.
AT3G45900	NA	Ribonuclease P protein subunit P38-related.
AT3G46220	UFL1	E3 UFM1-protein ligase-like protein.
AT3G46280	NA	protein kinase-related.
AT1G30780	NA	F-box associated ubiquitination effector family protein.
AT1G30755	PSI2	Protein of unknown function (DUF668).
AT3G47460	SMC2B	member of SMC subfamily.
AT3G47480	CML47	Calcium-binding EF-hand family protein.
AT3G48260	WNK3	Encodes a member of the WNK family (9 members in all) of protein kinases, the structural design of which is clearly distinct from those of other known protein kinases, such as receptor-like kinases and mitogen-activated protein kinases.
AT3G48380	NA	Peptidase C78, ubiquitin fold modifier-specific peptidase 1/ 2.
AT3G48410	NA	alpha/beta-Hydrolases superfamily protein.
AT3G48580	XTH11	xyloglucan endotransglucosylase/hydrolase 11.
AT3G48670	IDN2	Encodes IDN2 (INVOLVED IN DE NOVO 2), a double-stranded RNA-binding protein involved in de novo methylation and small interfering RNA (siRNA)-mediated maintenance methylation.
AT3G48690	CXE12	Encodes a protein with carboxylesterase whose activity was tested using both pNA and 2,4-D-methyl.
AT3G48710	NA	DEK domain-containing chromatin associated protein.
AT3G48770	NA	DNA binding.
AT3G48890	MAPR3	putative progesterone-binding protein homolog (Atmp2) mRNA, The mRNA is cell-to-cell mobile.
AT1G30460	CPSF30	Encodes AtCPSF30, the 30-KDa subunit of cleavage and polyadenylation specificity factor.
AT3G50230	NA	Leucine-rich repeat protein kinase family protein.
AT1G30400	ABCC1	glutathione S-conjugate transporting ATPase (AtMRP1) mRNA.
AT3G50780	NA	BTB/POZ domain protein.
AT3G50790	NA	esterase/lipase/thioesterase family protein.
AT3G52140	NOXY38	Involved in regulating mitochondrial quality control.
AT3G52190	PHF1	Encodes a plant specific protein structurally related to the SEC12 proteins of the early secretory pathway.
AT3G52240	NA	transcriptional regulator ATRX.
AT3G52250	PWR	Encodes a protein with a putative role in mRNA splicing.
AT3G52280	GTE6	Bromodomain containing nuclear-localized protein involved in leaf development.
AT3G52660	NA	RNA-binding (RRM/RBD/RNP motifs) family protein.
AT3G52760	NA	Integral membrane Yip1 family protein.
AT3G53030	SRPK4	Encodes a protein kinase SRPK4 that specifically targets Arabidopsis Ser/Arg-rich (SR) slicing factors involved in RNA metabolism.
AT3G53050	NA	D-galactoside/L-rhamnose binding SUEL lectin protein.
AT1G54180	BRX-LIKE3	Belongs to five-member BRX gene family.
AT3G53150	UGT73D1	UDP-glucosyl transferase 73D1.
AT3G53690	NA	RING/U-box superfamily protein.
AT3G53710	AGD6	A member of ARF GAP domain (AGD), A thaliana has 15 members, grouped into four classes.
AT3G54160	NA	RNI-like superfamily protein.
AT3G54440	NA	glycoside hydrolase family 2 protein.
AT3G54570	NA	Plant calmodulin-binding protein-related.
AT3G54710	CDT1B	Encodes a cyclin-dependent protein kinase.
AT3G54790	PUB3	ARM repeat superfamily protein.
AT3G54920	PMR6	Powdery mildew resistant mutant encodes a pectate lyase-like protein The mRNA is cell-to-cell mobile.
AT3G54940	NA	Papain family cysteine protease.
AT3G55010	PUR5	encoding phosphoribosylformylglycinamidine cyclo-ligase (syn.
AT3G55550	LecRK-S.4	Concanavalin A-like lectin protein kinase family protein.
AT3G55760	LESV	hypothetical protein.
AT3G55940	PLC7	Phosphoinositide-specific phospholipase C family protein.
AT3G57230	AGL16	MADS-box transcription factor.
AT3G57350	NA	Nucleoporin interacting component (Nup93/Nic96-like) family protein.
AT3G57360	NA	tRNA-splicing endonuclease subunit.
AT3G57400	NA	transmembrane protein.
AT1G54150	SPL2	E3 Ubiquitin ligase family protein.
AT3G57780	NA	nucleolar-like protein.
AT3G58050	NA	hypothetical protein.
AT3G58060	MTP8	Cation efflux family protein.
AT3G58170	BS14A	Encodes a Bet1/Sft1-like SNARE protein which fully suppresses the temperature-sensitive growth defect in <i>sft1-1</i> yeast cells however, it cannot support the deletion of the yeast BET1 gene (<i>bet1Δ</i>).
AT3G58460	RBL15	RHOMBOID-like protein 15.
AT3G58740	CSY1	Encodes a peroxisomal citrate synthase that is expressed in siliques and developing seeds.
AT3G59100	GSL11	encodes a protein similar to callose synthase.
AT3G59500	NA	Integral membrane HRF1 family protein.
AT3G59780	NA	Located in chloroplast, involved in calcium binding.
AT3G60030	SPL12	squamosa promoter-binding protein-like 12.
AT3G60050	NA	Pentatricopeptide repeat (PPR) superfamily protein.
AT3G60380	NA	cotton fiber protein.
AT1G29470	NA	S-adenosyl-L-methionine-dependent methyltransferases superfamily protein.
AT1G29320	NA	Transducin/WD40 repeat-like superfamily protein.
AT3G62200	NA	Putative endonuclease or glycosyl hydrolase.
AT3G62240	SRH1	RING/U-box superfamily protein.
AT3G62280	NA	GDSL-motif esterase/acyltransferase/lipase.
AT3G63130	RANGAP1	Encodes a RAN GTPase activating protein involved in nuclear import, cell plate formation and mitotic spindle formation.
AT3G63180	TKL	TIC-like.
AT5G01910	NA	myelin transcription factor.
AT5G01810	CIPK15	Encodes a CBL-interacting serine/threonine protein kinase, also has similarities to SOS2 kinase.
AT5G01090	NA	Concanavalin A-like lectin family protein.
AT5G01030	NA	Protein of unknown function (DUF3527).
AT5G02070	NA	Protein kinase family protein.
AT5G02400	PLL2	Encodes a protein with similarity to the POL locus which is a novel protein phosphatase 2C.
AT5G02420	SMR3	cyclin-dependent kinase inhibitor SMR3-like protein.
AT5G02880	UPL4	encodes a ubiquitin-protein ligase containing a HECT domain.
AT1G29030	NA	Apoptosis inhibitory protein 5 (API5).
AT5G03820	NA	GDSL-motif esterase/acyltransferase/lipase.
AT5G04360	LDA	Encodes an enzyme thought to be involved in the hydrolysis of the α-1,6 linkages during starch degradation in seed endosperm.
AT5G04560	DME	Encodes a DNA glycosylase DEMETER (DME).
AT5G04770	CAT6	Encodes a member of the cationic amino acid transporter (CAT) subfamily of amino acid polyamine choline transporters.
AT5G04850	VPS60.2	SNF7 family protein.
AT5G05340	PRX52	Encodes a protein with sequence similarity to peroxidases that is involved in lignin biosynthesis.
AT5G06140	SNX1	Homolog of yeast retromer subunit VPS5.
AT1G28320	DEG15	Mutants in this gene are defective in the processing of pre-glyoxysomal malate dehydrogenase (pre-gMDH) to gMDH.
AT5G06830	C53	hypothetical protein.
AT5G06970	PATROL1	Protein of unknown function (DUF810).
AT1G28180	NA	P-loop containing nucleoside triphosphate hydrolases superfamily protein.
AT5G09390	CD2b	CD2-binding protein-related.
AT5G09560	NA	RNA-binding KH domain-containing protein.
AT5G09840	MNU2	Putative endonuclease or glycosyl hydrolase.
AT5G09880	NA	Splicing factor, CC1-like.
AT5G09910	NA	Ras-related small GTP-binding family protein.
AT5G09940	NA	Protein of unknown function (DUF1635).
AT5G10500	NET2C	Kinase interacting (KIP1-like) family protein.
AT1G54030	MVP1	Encodes a vacuolar protein.
AT5G11040	TRS120	Encodes a tethering factor required for cell plate biogenesis.
AT5G11330	NA	FAD/NAD(P)-binding oxidoreductase family protein.
AT5G11340	NAA50	Acyl-CoA N-acyltransferases (NAT) superfamily protein.
AT5G11390	WIT1	Encodes one of the WPP domain-interacting proteins (WIT1/AT5G11390, WIT2/AT1G68910) required for RanGAP nuclear envelope association in root tip cells.
AT5G11520	ASP3	Encodes the chloroplastic isozyme of aspartate aminotransferase.
AT5G11750	NA	Ribosomal protein L19 family protein.
AT5G13550	SULTR4	Encodes a sulfate transporter.
AT5G13590	TWA1	Temperature-sensing transcriptional co-regulator that is needed for basal and acquired thermotolerance.
AT5G13700	PAO1	Encodes a protein with polyamine oxidase activity.
AT5G13950	NFRKB2	nuclear factor kappa-B-binding protein.
AT5G13970	NA	midasin-like protein.
AT5G14140	NA	zinc ion binding.
AT5G14300	PHB5	prohibitin 5.
AT5G14370	NA	CCT motif family protein.
AT5G14380	AGP6	Encodes an arabinogalactan protein that is expressed in pollen, pollen sac and pollen tube.
AT5G14440	NA	Surfeit locus protein 2 (SURF2).
AT5G14530	APRF1	Transducin/WD40 repeat-like superfamily protein.
AT5G14610	RH46	DEAD box RNA helicase family protein.
AT5G14960	DEL2/E2FD	DP-E2F-like 2.
AT5G15180	PRX56	Peroxidase superfamily protein.
AT5G15280	NA	Pentatricopeptide repeat (PPR) superfamily protein.
AT5G15540	SCC2	Encodes Adherin SCC2.
AT5G15700	RPOT2	Nucleus encoded plastid RNA polymerase.
AT5G15780	NA	Pollen Ole e 1 allergen and extensin family protein.
AT5G16510	RGP5	RGP5 is a member of the reversably-glycosylated family of proteins.
AT5G16530	PIN5	Encodes PIN5, an atypical member of the PIN family.
AT5G17200	NA	Pectin lyase-like superfamily protein.
AT5G17380	HPCL	Encodes a 2-hydroxy-phytanoyl-CoA lyase that is involved in phytol degradation by alpha-oxidation of fatty acids.
AT5G18500	NA	Protein kinase superfamily protein.
AT5G18525	gfs12	Encodes a BEACH domain containing protein that is involved in targeting storage proteins to the protein storage vacuoles and effector triggered immunity to Psuedomonas syringae.
AT5G18760	ULS2	Together with ULS1 regulates leaf senescence and stomatal closure via repression of ABA transporter gene ABCG40.
AT5G18950	NA	Tetratricopeptide repeat (TPR)-like superfamily protein.
AT5G18980	NA	ARM repeat superfamily protein.
AT5G19010	MPK16	member of MAP Kinase.
AT5G19040	IPT5	Encodes cytokinin synthase.
AT5G20360	Phox3	Encodes one of the 36 carboxylate clamp (CC)-tetratricopeptide repeat (TPR) proteins (Prasad 2010, Pubmed ID: 20856808) with potential to interact with Hsp90/Hsp70 as co-chaperones.
AT5G20640	NA	Protein of unknown function (DUF567).
AT5G21060	NA	Glyceraldehyde-3-phosphate dehydrogenase-like family protein.
AT5G21120	NA	ETHYLENE-INSENSITIVE3-like 2.
AT5G22870	NA	Late embryogenesis abundant (LEA) hydroxyproline-rich glycoprotein family.
AT5G23010	MAM1	Encodes a methylthioalkylmalate synthase, catalyzes the condensation reactions of the first two rounds of methionine chain elongation in the biosynthesis of methionine-derived glucosinolates.The mRNA is cell-to-cell mobile.
AT1G25390	LRK10L4	Protein kinase superfamily protein.
AT5G24830	NA	Tetratricopeptide repeat (TPR)-like superfamily protein.
AT1G25450	KCS5	Encodes KCS5, a member of the 3-ketoacyl-CoA synthase family involved in the biosynthesis of VLCFA (very long chain fatty acids).
AT5G25430	NA	HCO3- transporter family.
AT1G25500	NA	Plasma-membrane choline transporter family protein.
AT5G26910	TRM8	TON1 Recruiting Motif 8.
AT5G28300	GT2L	Encodes a Ca(2+)-dependent CaM-binding protein.
AT1G26420	AtBBE7	FAD-binding Berberine family protein.
AT4G09150	NA	T-complex protein 11.
AT4G10600	NA	RING/FYVE/PHD zinc finger superfamily protein.
AT4G10610	CID12	RNA-binding protein, putative.
AT1G26600	NA	CLAVATA3/ESR-RELATED 9.
AT4G11370	RHA1A	Encodes a putative RING-H2 finger protein RHA1a.
AT4G11420	EIF3A	Encodes a subunit of eukaryotic initiation factor 3 (eIF3), a multisubunit complex that is required for binding of mRNA to 40 S ribosomal subunits, stabilization of ternary complex binding to 40 S subunits, and dissociation of 40 and 60 S subunits.
AT1G26665	MED10B	Mediator complex, subunit Med10.
AT4G11850	PLDGAMMA1	Encodes a phospholipase D (gamma) that is involved in aluminum tolerance and plays a role in membrane lipid modulation under Al stress.
AT4G11970	ECT12	YTH-domain protein potential mRNA m6A reader that affects abiotic stress responses by modulating mRNA stability.
AT1G26720	NA	transmembrane protein.
AT4G12400	Hop3	Encodes one of the 36 carboxylate clamp (CC)-tetratricopeptide repeat (TPR) proteins (Prasad 2010, Pubmed ID: 20856808) with potential to interact with Hsp90/Hsp70 as co-chaperones.
AT4G05540	T1J24.4	Encodes a P loop-containing nucleoside triphosphate hydrolase superfamily protein.
AT4G04020	FIB	Fibrillin precursor protein.
AT1G26761	NA	Arabinanase/levansucrase/invertase.
AT4G04470	PMP22	22-kD peroxisomal membrane protein, an integral membrane protein embedded in the lipid bilayer.
AT4G04480	NA	F-box protein with a domain protein.
AT1G26810	GALT1	Encodes a protein with ⓵,3-galactosyltransferase activity involved in the biosynthesis of the Lewis a epitope of certain glycoproteins.	g
AT4G03390	SRF3	STRUBBELIG-receptor family 3.
AT4G03200	NA	catalytics.
AT1G26900	NA	Pentatricopeptide repeat (PPR) superfamily protein.
AT4G02820	RTP7	Pentatricopeptide repeat (PPR) protein involved in mitochondrial mRNA splicing.
AT4G02800	MadA1	GRIP/coiled-coil protein.
AT4G02740	NA	F-box/RNI-like superfamily protein.
AT1G26920	NA	zinc finger CCHC domain protein.
AT4G02510	TOC159	An integral membrane GTPase that functions as a transit-sequence receptor required for the import of proteins necessary for chloroplast biogenesis.
AT4G02500	XT2	Encodes a protein with xylosyltransferase activity, which is specific for UDP-xylose as donor substrate and for oligosaccharides with a degree of polymerization >4.
AT4G02460	PMS1	Encodes a protein similar to PMS1 in yeast, a member of the family of eukaryotic MutL homologs.
AT4G02260	RSH1	RELA/SPOT homolog 1.
AT4G02130	GATL6	Encodes a protein with putative galacturonosyltransferase activity.
AT1G27040	NPF4.5	Major facilitator superfamily protein.
AT1G27045	NA	homeobox protein 54.
AT4G01710	CRK	belongs to the DIS(distorted) gene family.
AT4G38380	NA	MATE efflux family protein.
AT4G39140	NA	RING/U-box superfamily protein.
AT4G39370	UBP27	Encodes a ubiquitin-specific protease.
AT1G24130	NA	Transducin/WD40 repeat-like superfamily protein.
AT1G24100	UGT74B1	Encodes a UDP-glucose:thiohydroximate S-glucosyltransferase, involved in glucosinolate biosynthesis.
AT4G38070	NA	basic helix-loop-helix (bHLH) DNA-binding superfamily protein.
AT4G37890	EDA40	Zinc finger (C3HC4-type RING finger) family protein.
AT1G24000	NA	Polyketide cyclase/dehydrase and lipid transport superfamily protein.
AT1G23980	ATL47	RING/U-box superfamily protein.
AT4G37630	CYCD5	core cell cycle genes a quantitative trait gene for endoreduplication.
AT1G23850	NA	transmembrane protein.
AT1G23830	NA	transmembrane protein.
AT4G36530	NA	alpha/beta-Hydrolases superfamily protein.
AT1G23780	NA	F-box family protein.
AT4G36070	CPK18	member of Calcium Dependent Protein Kinase.
AT4G35530	NA	phosphatidylinositolglycan-related.
AT4G35380	BIG4	SEC7-like guanine nucleotide exchange family protein.
AT4G35290	GLUR2	Encodes a putative glutamate receptor like-protein, member of Putative ligand-gated ion channel subunit family.
AT4G35280	DAZ2	Target promoter of the male germline-specific transcription factor DUO1.
AT4G32810	NA	carotenoid cleavage dioxygenase 8.
AT4G32790	NA	Exostosin family protein.
AT4G32620	EPCR1	Enhancer of polycomb-like transcription factor protein.
AT3G26470	NA	Powdery mildew resistance protein, RPW8 domain.
AT4G31880	PDS5C/Q8GUP3	transcriptional regulator.
AT4G31600	UTr7	Encodes a Golgi-localized UDPglucose/UDPgalactose transporter that affects lateral root emergence.
AT1G23090	SULTR3	Encodes AST91 mRNA for sulfate transporter.
AT1G23080	PIN7	Encodes a novel component of auxin efflux that is located apically in the basal cell and is involved during embryogenesis in setting up the apical-basal axis in the embryo.
AT4G30860	SDG4	Encodes a member of the trxG protein family.
AT4G30150	NA	Urb2/Npa2 family protein.
AT4G30080	ARF16	Involved in root cap cell differentiation.
AT4G29920	NA	Encodes a member of an eight-gene family (SMAX1 and SMAX1-like) that has weak similarity to AtHSP101, a ClpB chaperonin required for thermotolerance.
AT4G29740	CKX4	It encodes a protein whose sequence is similar to cytokinin oxidase/dehydrogenase, which catalyzes the degradation of cytokinins.
AT4G29550	NA	Protein of unknown function (DUF626).
AT4G28890	ATL42	RING/U-box superfamily protein.
AT4G27970	SLAH2	Encodes a protein with ten predicted transmembrane helices.
AT4G27860	NA	MEMBRANE OF ER BODY 1.
AT4G27840	NA	SNARE-like superfamily protein.
AT4G27800	TAP38	Choroplast protein phosphatase TAP38/PPH1 is required for efficient dephosphorylation of the LHCII anthena and state transition from state 2 to state 1.
AT1G22620	SAC1	SAC domain phosphoinositide (3,5)P2 phosphatase.
AT1G22550	NPF5.16	Major facilitator superfamily protein.
AT4G25640	DTX35	Encodes a multidrug and toxin efflux family transporter.
AT4G24240	WRKY7	Encodes a Ca-dependent calmodulin binding protein.
AT1G22250	EAU2	EAR (Ethylene-responsive element binding factor-associated Amphiphilic Repression) motif-containing ABA up-regulated transcription repressor which regulates ABA response together with EAU1.
AT4G23510	NA	Disease resistance protein (TIR-NBS-LRR class) family.
AT1G22160	NA	Protein of unknown function (DUF581).
AT4G22540	ORP2A	OSBP(oxysterol binding protein)-related protein 2A.
AT1G22100	NA	Inositol-pentakisphosphate 2-kinase family protein.
AT4G22350	NA	Ubiquitin C-terminal hydrolases superfamily protein.
AT4G22270	MRB1	Encodes a plasma membrane protein involved in the positive regulation of organ size development.
AT4G22130	SRF8	STRUBBELIG-receptor family 8.
AT4G21990	2025-04-03	Encodes a protein disulfide isomerase-like (PDIL) protein, a member of a multigene family within the thioredoxin (TRX) superfamily.
AT4G21310	DEAL2	transmembrane protein, putative (DUF1218).
AT4G21300	AtDEK36	Tetratricopeptide repeat (TPR)-like superfamily protein.
AT4G21170	NA	Tetratricopeptide repeat (TPR)-like superfamily protein.
AT4G21130	EMB2271	similar to man and yeast U3-55K genes, involved in processing of pre-ribosomal RNA.
AT4G21060	GALT2	Encodes an endomembrane system-localized, hydroxyproline-O-galactosyltransferase specific for arabinogalactan-protein biosynthesis.
AT4G20960	PyrD	encodes diaminohydroxyphosphoribosylaminopyrimidine deaminase catalyzing the second step in the riboflavin biosynthesis.
AT4G20310	S2P	Peptidase M50 family protein.
AT4G19890	NA	Pentatricopeptide repeat (PPR-like) superfamily protein.
AT4G19660	NA	NPR1-like protein 4.
AT4G19570	NA	Chaperone DnaJ-domain superfamily protein.
AT4G19030	NLM1	an aquaporin whose expression level is reduced by ABA, NaCl, dark, and desiccation.
AT4G18830	OFP5	Member of the ovate protein family.Interacts with BLH1 and KNAT3.
AT4G18640	MRH1	Required for root hair elongation during tip growth.
AT4G18620	PYL13	Encodes a member of the PYR (pyrabactin resistance )/PYL(PYR1-like)/RCAR (regulatory components of ABA receptor) family proteins with 14 members.
AT4G18600	WAVE5	Encodes a member of the SCAR family.These proteins are part of a complex (WAVE) complex.The SCAR subunit activates the ARP2/3 complex which in turn act as a nucleator for actin filaments.
AT4G18593	NA	dual specificity protein phosphatase-related.
AT4G18170	WRKY28	Member of WRKY Transcription Factor Group II-c.
AT1G21651	NA	zinc ion binding.
AT1G21560	NA	hypothetical protein.
AT4G16700	PSD1	Encodes a mitochondrial phosphatidylserine decarboxylase.
AT4G16600	PGSIP8	Nucleotide-diphospho-sugar transferases superfamily protein.
AT4G16510	NA	YbaK/aminoacyl-tRNA synthetase-associated domain.
AT4G16470	NA	Tetratricopeptide repeat (TPR)-like superfamily protein.
AT4G16143	IMPA-2	Protein interacts with Agrobacterium proteins VirD2 and VirE2.
AT4G16045	NA	TRAF-like superfamily protein.
AT4G15640	mS83	Protein that may bind to the 5′ untranslated region (UTR) of mitochondrial mRNAs by recognising newly discovered A/U-rich motifs.
AT4G14840	NA	spindle assembly abnormal protein.
AT4G14830	HSP1	heat shock protein 20-like protein 1.
AT4G14819	NA	Protein of unknown function (DUF1677).
AT4G14760	NET1B	kinase interacting (KIP1-like) family protein.
AT4G14280	NA	ARM repeat superfamily protein.
AT4G14190	NA	Pentatricopeptide repeat (PPR) superfamily protein.
AT4G14000	NA	Putative methyltransferase family protein.
AT4G13350	NIG	Encodes a GTPase that interacts with nuclear shuttle proteins (NSPs) from a number of different plant viruses.
AT4G12890	NA	Gamma interferon responsive lysosomal thiol (GILT) reductase family protein.
AT1G20970	NA	calponin-like domain protein.
AT5G32460	NA	Transcriptional factor B3 family protein.
AT5G34930	TyrA1	Plastid localized arogenate dehydrogenase involved in tyrosine biosynthesis.
AT5G35170	NA	adenylate kinase family protein.
AT5G35690	WSS1B	zinc metalloproteinase-like protein.
AT5G37910	NA	Protein with RING/U-box and TRAF-like domains.
AT5G38150	PMI15	Involved in chloroplast avoidance movement under high-light intensities.
AT5G38500	NA	Domain of unknown function (DUF313).
AT5G38530	TSBtype2	TSBtype2 encodes a type 2 tryptophan synthase beta subunit that catalyzes a condensation reaction between serine and indole to generate tryptophan.It appears to form a homodimer.
AT5G38830	NA	Cysteinyl-tRNA synthetase, class Ia family protein.
AT5G40250	ATL46	RING/U-box superfamily protein.
AT5G40610	GPDHp	NAD-dependent glycerol-3-phosphate dehydrogenase family protein.
AT1G20380	POQR	Prolyl oligopeptidase family protein.
AT5G41315	NA	GLABROUS 3.
AT5G41730	MLKL2	Mixed Lineage Kinase Domain-like protein.
AT1G20340	DRT112	recombination and DNA-damage resistance protein (DRT112) One of two Arabidopsis plastocyanin genes.
AT1G53345	NA	DHHA1 domain protein.
AT5G47020	NA	MraZ.
AT5G46910	JMJ13	Transcription factor jumonji (jmj) family protein / zinc finger (C5HC2 type) family protein.
AT5G46380	NA	Serine/Threonine-kinase, putative (DUF1296).
AT5G46370	KCO2	Encodes AtTPK2 (KCO2), a member of the Arabidopsis thaliana K+ channel family of AtTPK/KCO proteins.
AT5G46200	NA	Domain of unknown function 239 (DUF239) gene conserved Neprosin-like catalytic domain possibly involved in seed development.
AT5G46150	NA	LEM3 (ligand-effect modulator 3) family protein / CDC50 family protein.
AT5G46080	NA	Protein kinase superfamily protein.
AT5G45860	PYL11	Encodes a member of the PYR (pyrabactin resistance )/PYL(PYR1-like)/RCAR (regulatory components of ABA receptor) family proteins with 14 members.
AT5G45700	NA	Haloacid dehalogenase-like hydrolase (HAD) superfamily protein.
AT5G45510	NA	Leucine-rich repeat (LRR) family protein.
AT5G45380	DUR3	solute:sodium symporters.
AT5G45310	NA	coiled-coil protein.
AT5G45290	NA	RING/U-box superfamily protein.
AT5G44800	CHR4	chromatin remodeling 4.
AT5G44610	MAP18	Encodes a protein with seven repeated VEEKK motifs.
AT5G44520	NA	NagB/RpiA/CoA transferase-like superfamily protein.
AT5G44460	CML43	calmodulin like 43.
AT5G44130	FLA13	FASCICLIN-like arabinogalactan protein 13 precursor.
AT5G43720	NA	Protein of unknown function (DUF2361).
AT5G22791	NA	F-box family protein.
AT5G42630	ATS	Encodes a member of the KANADI family of putative transcription factors.
AT5G42290	NA	transcription activator-related.
AT5G47820	FRA1/KIN4A	Encodes a kinesin-like protein with an N-terminal microtubule binding motor domain.
AT1G19490	bZIP62	Basic-leucine zipper (bZIP) transcription factor family protein.
AT5G48310	RASD1	portal protein.
AT5G48410	GLR1.3	member of Putative ligand-gated ion channel subunit family.
AT5G49130	bige1b	MATE efflux family protein.
AT5G50760	SAUR55	SAUR-like auxin-responsive protein family.
AT5G52540	NA	Protein of unknown function (DUF819).
AT5G52850	NA	Pentatricopeptide repeat (PPR) superfamily protein.
AT5G53140	NA	Protein phosphatase 2C family protein.
AT5G53170	FTSH11	encodes an FtsH protease that is localized to the chloroplast and the mitochondrion.
AT5G53460	GLT1	NADH-dependent glutamate synthase The mRNA is cell-to-cell mobile.
AT5G53920	PRMA	ribosomal protein L11 methyltransferase-related.
AT5G54090	MutS	DNA mismatch repair protein MutS, type 2.
AT5G54480	NA	Protein of unknown function (DUF630 and DUF632).
AT5G54520	PRP17	Transducin/WD40 repeat-like superfamily protein.
AT5G54570	BGLU41	beta glucosidase 41.
AT5G54590	CRLK1	Splice variant At5g54590.2 encodes CRLK1 (440-amino acid in length) calcium/calmodulin-regulated receptor-like kinase crucial for cold tolerance.
AT5G54830	NA	DOMON domain-containing protein / dopamine beta-monooxygenase N-terminal domain-containing protein.
AT5G54920	NA	polyadenylate-binding protein interacting protein.
AT5G55060	NA	Rab3 GTPase-activating protein catalytic subunit.
AT5G59020	NA	Protein of unknown function (DUF3527).
AT5G58980	AtNCER3	Neutral/alkaline non-lysosomal ceramidase.
AT5G58660	GA2ox9	2-oxoglutarate (2OG) and Fe(II)-dependent oxygenase superfamily protein.
AT5G58580	ATL63	Encodes a functional E3 ligase that is involved in membrane trafficking and regulation of salt stress responses.
AT5G58520	NA	Protein kinase superfamily protein.
AT5G58510	NA	Rab3 GTPase-activating protein catalytic protein.
AT5G58320	NET4A	Encodes a member of the NET superfamily of proteins that potentially couples different membranes to the actin cytoskeleton in plant cells.
AT5G57690	DGK4	diacylglycerol kinase 4.
AT5G57610	RAF35	Protein kinase superfamily protein with octicosapeptide/Phox/Bem1p domain.
AT5G57590	BIO1	Encodes a bifunctional enzyme with both dethiobiotin synthetase and diaminopelargonic acid aminotransferase activities that is involved in biotin synthesis.
AT5G57340	NA	ras guanine nucleotide exchange factor Q-like protein.
AT5G59900	NA	Pentatricopeptide repeat (PPR) superfamily protein.
AT1G18040	CDKD1	cyclin-dependent kinase D1.
AT5G61370	NA	Pentatricopeptide repeat (PPR) superfamily protein.
AT5G62170	TRM25	TON1 Recruiting Motif 25.
AT5G63220	GET4	golgi-to-ER traffic-like protein.
AT1G17760	CSTF77	Encodes a homolog of the mammalian protein CstF77, a polyadenylation factor subunit.
AT5G64420	NA	DNA polymerase V family.
AT5G64470	TBL12	Encodes a member of the TBL (TRICHOME BIREFRINGENCE-LIKE) gene family containing a plant-specific DUF231 (domain of unknown function) domain.
AT1G17650	GLYR2	Glyoxylate reductase located in chloroplasts.
AT5G65520	NA	Tetratricopeptide repeat (TPR)-like superfamily protein.
AT5G65670	IAA9	auxin (indole-3-acetic acid) induced gene The mRNA is cell-to-cell mobile.
AT5G65730	XTH6	xyloglucan endotransglucosylase/hydrolase 6.
AT5G65900	RH27	DEA(D/H)-box RNA helicase family protein.
AT5G67170	NA	SEC-C motif-containing protein / OTU-like cysteine protease family protein.
AT5G66750	CHR1/DDM1	Protein is similar to SWI2/SNF2 chromatin remodeling proteins.
AT1G17100	HBP1	SOUL heme-binding family protein.
AT1G52780	NA	Putative regeneration determinant regulated by TCSA.
AT1G08125	NA	S-adenosyl-L-methionine-dependent methyltransferases superfamily protein.
AT1G06660	JASON	Encodes JASON.
AT1G06550	NA	ATP-dependent caseinolytic (Clp) protease/crotonase family protein.
AT1G51960	IQD27	IQ-domain 27.
AT1G06500	NA	Component of MINU-associated SWI/SNF complex, aka MAS complex (PMID: 36189880,PMID:36471048).
AT1G06330	AtHMP02	Heavy metal transport/detoxification superfamily protein.
AT1G06310	ACX6	Encodes a putative acyl-CoA oxidase.
AT1G06210	TOL2	ENTH/VHS/GAT family protein.
AT1G51900	ISTL12	Regulator of Vps4 activity in the MVB pathway protein.
AT1G05950	NA	hypothetical protein.
AT1G05490	chr31/CLSY3	chromatin remodeling 31.
AT1G05290	OMG1	CCT motif family protein.
AT1G05220	NA	Transmembrane protein 97, predicted.
AT1G05210	NA	Transmembrane protein 97, predicted.
AT1G03280	NA	Transcription initiation factor TFIIE subunit alpha.
AT1G02205	CER1	Expression of the CER1 gene associated with production of stem epicuticular wax and pollen fertility.
AT1G79960	OFP14	ovate family protein 14.
AT1G78410	VQ10	Member of a conserved family that of proteins that contain five conserved amino acids FxxhVQxhTG.
AT1G78160	NA	pumilio 7.
AT1G78060	NA	Glycosyl hydrolase family protein.
AT1G77720	PPK1/MPS1	Encodes a predicted protein kinase based on sequence similarity.
AT1G77630	LYM3	Encodes a lysin-motif protein mediating bacterial peptidoglycan sensing and immunity to bacterial infection.
AT1G76130	AMY2	alpha-amylase, putative / 1,4-alpha-D-glucan glucanohydrolase, putative, strong similarity to alpha-amylase GI:7532799 from (Malus x domestica)contains Pfam profile PF00128: Alpha amylase, catalytic domain.
AT1G75980	NA	Single hybrid motif superfamily protein.
AT1G75960	NA	AMP-dependent synthetase and ligase family protein.
AT1G75430	BLH11	BEL1-like homeodomain 11.
AT1G75260	NA	oxidoreductases, acting on NADH or NADPH.
AT1G74830	MYOB6	myosin.
AT1G74590	GSTU10	Encodes glutathione transferase belonging to the tau class of GSTs.
AT1G74250	NA	DNAJ heat shock N-terminal domain-containing protein.
AT1G74110	CYP78A10	member of CYP78A.
AT1G74090	SOT18	encodes a desulfoglucosinolate sulfotransferase, involved in the final step of glucosinolate core structure biosynthesis.
AT1G73730	EIL3	Encodes a putative transcription factor involved in ethylene and sulfate starvation signalling.
AT1G73660	SIS8	Encodes a protein with similarity to MAPKKKs.
AT1G72160	PATL3	Sec14p-like phosphatidylinositol transfer family protein.
AT1G50180	CAR1	NB-ARC domain-containing disease resistance protein.
AT1G71210	NA	Pentatricopeptide repeat (PPR) superfamily protein.
AT1G70950	WDL7	TPX2 (targeting protein for Xklp2) protein family.
AT1G70570	NA	ASB (putative).
AT1G70540	EDA24	Plant invertase/pectin methylesterase inhibitor superfamily protein.
AT1G69320	CLE10	Member of a large family of putative ligands homologous to the Clavata3 gene.
AT1G69290	NA	Pentatricopeptide repeat (PPR) superfamily protein.
AT1G69170	SPL6	Encodes SPL6.
AT1G69080	NA	Adenine nucleotide alpha hydrolases-like superfamily protein.
AT1G69070	NA	nucleolar-like protein.
AT1G68580	NA	agenet domain-containing protein / bromo-adjacent homology (BAH) domain-containing protein.
AT1G67630	POLA2	DNA polymerase alpha 2.
AT1G67310	NA	Calmodulin-binding transcription activator protein with CG-1 and Ankyrin domains.
AT1G66840	PMI2	Encodes a coiled-coil protein WEB2 (weak chloroplast movement under blue light 2, also named PMI2/plastid movement impaired 2).
AT1G66220	NA	Subtilase family protein.
AT1G66110	NA	Family of unknown function (DUF577).
AT1G49560	HHO6	Homeodomain-like superfamily protein.
AT1G49450	AIW2	Transducin/WD40 repeat-like superfamily protein.
AT1G65140	NA	Ubiquitin carboxyl-terminal hydrolase family protein.
AT1G65040	Hrd1B	Encodes one of the Arabidopsis homologs of the yeast/human Hrd1 protein: AT3G16090 (Hrd1A), AT1G65040 (Hrd1B).
AT1G65030	NA	This gene is predicted to encode a protein with a DWD motif.
AT1G54990	AXR4	auxin response mutant (AXR4) The mRNA is cell-to-cell mobile.
AT1G56440	TPR5	Encodes one of the 36 carboxylate clamp (CC)-tetratricopeptide repeat (TPR) proteins (Prasad 2010, Pubmed ID: 20856808) with potential to interact with Hsp90/Hsp70 as co-chaperones.
AT1G57600	NA	MBOAT (membrane bound O-acyl transferase) family protein.
AT1G57690	NA	F-box/RNI-like superfamily protein.
AT1G57770	NA	Oxidoreductase located in the chloroplast.
AT1G58270	ZW9	ZW9 mRNA, complete cds The mRNA is cell-to-cell mobile.
AT1G59850	NA	ARM repeat superfamily protein.
AT1G60080	NA	3'-5'-exoribonuclease family protein.
AT1G60140	TPS10	Encodes an enzyme putatively involved in trehalose biosynthesis.
AT1G60230	NA	Radical SAM superfamily protein.
AT1G60420	NRX1	Reduce transmission through pollen.
AT1G60490	VPS34	Encodes a phosphatidylinositol 3-kinase that is expressed in most plant tissues.
AT1G60550	ECHID	enoyl-CoA hydratase/isomerase D.
AT1G49130	BBX17	B-box type zinc finger protein with CCT domain.
AT1G60950	FED A	encodes a major leaf ferredoxin.
AT1G61030	WAPL2	Encodes one of two redundant proteins (the other is WAPL1) that are involved in prophase removal of cohesion during meiosis.
AT1G49120	CRF9	encodes a member of the ERF (ethylene response factor) subfamily B-6 of ERF/AP2 transcription factor family.
AT1G61065	NA	Protein of unknown function (DUF1218).
AT1G61120	TPS04	Encodes a geranyllinalool synthase that produces a precursor to TMTT, a volatile plant defense C16-homoterpene.
AT1G61970	mTERF29	Mitochondrial transcription termination factor family protein.
AT1G62380	ACO2	Encodes a protein similar to 1-aminocyclopropane-1-carboxylic oxidase (ACC oxidase).
AT1G62500	DEG27	Bifunctional inhibitor/lipid-transfer protein/seed storage 2S albumin superfamily protein.
AT1G62610	NA	NAD(P)-binding Rossmann-fold superfamily protein.
AT1G63650	EGL3	Mutant has reduced trichomes, anthocyanin, and seed coat mucilage and abnormally patterned stomates.
AT1G64180	NA	intracellular protein transport protein USO1-related.
AT1G64385	Q8GUH9	transmembrane protein.
AT1G64625	LHL3	Serine/threonine-protein kinase WNK (With No Lysine)-related.
AT3G01185	NA	Protein of unknown function (DUF784).
AT3G01180	SS2	starch synthase 2.
AT3G02160	NA	Bromodomain transcription factor.
AT3G03140	PWO1	Tudor/PWWP/MBT superfamily protein.
AT1G48540	NA	Outer arm dynein light chain 1 protein.
AT3G03220	EXPA13	member of Alpha-Expansin Gene Family.
AT3G04020	NA	hypothetical protein.
AT3G04520	THA2	Encodes a threonine aldolase, involved in threonine degradation to glycine.
AT4G03500	NA	Ankyrin repeat family protein.
AT1G48360	FAN1	zinc ion binding.
AT3G05340	NA	Tetratricopeptide repeat (TPR)-like superfamily protein.
AT3G11920	NA	glutaredoxin-related.
AT3G10000	EDA31	Homeodomain-like superfamily protein.
AT3G07730	NA	hypothetical protein.
AT3G07570	NA	Cytochrome b561/ferric reductase transmembrane with DOMON related domain.
AT3G07565	NA	Protein of unknown function (DUF3755).
AT3G07525	ATG10	Encodes an E1 ligase involved in autophagic vesicle formation.
AT3G07140	NA	GPI transamidase component Gpi16 subunit family protein.
AT3G07060	emb1974	NHL domain-containing protein.
AT3G06960	PDE320	TGD4 is an integral dimeric beta-barrel lipid transfer protein that binds PtdOH with its N-terminus and contains dimerization domains at its C-terminus.
AT3G06930	PRMT4B	Encodes an type I protein arginine methyltransferase.
AT3G06780	NA	glycine-rich protein.
AT3G06770	PGF4	Pectin lyase-like superfamily protein.
AT1G47655	NA	Dof-type zinc finger DNA-binding family protein.
AT3G12050	NA	Aha1 domain-containing protein.
AT3G14230	RAP2.2	encodes a member of the ERF (ethylene response factor) subfamily B-2 of ERF/AP2 transcription factor family (RAP2.2).
AT3G14240	NA	Subtilase family protein.
AT3G14810	MSL5	mechanosensitive channel of small conductance-like 5.
AT3G15350	NA	G14 enzyme.
AT3G18650	AGL103	AGAMOUS-like 103.
AT3G18860	NA	transducin family protein / WD-40 repeat family protein.
AT3G18940	PBAC2	clast3-like protein.
AT3G19360	AtC3H39	Zinc finger (CCCH-type) family protein.
AT3G19370	NA	Plant protein of unknown function (DUF869).
AT3G19440	RLUA2	Enzyme for the pseudouridine (Ψ) to uridine (U) conversion.
AT3G19450	ATCAD4	Encodes a catalytically active cinnamyl alcohol dehydrogenase which uses p-coumaryl aldehyde as a preferred substrate.
AT3G20020	NA	protein arginine methyltransferase 6.
AT3G20270	LBR-2	lipid-binding serum glycoprotein family protein.
AT3G20420	RTL2	double-stranded RNA binding / ribonuclease III.
AT3G20630	UBP14	Encodes a ubiquitin-specific protease.
AT3G21290	CARP9	dentin sialophosphoprotein-related.
AT3G21400	NA	dynein beta chain, ciliary protein.
AT3G21670	NPF6.4	Major facilitator superfamily protein.
AT3G21720	ICL	Encodes a glyoxylate cycle enzyme isocitrate lyase (ICL) involved in salt tolerance.
AT3G21750	UGT71B1	Encodes a glucosyltransferase that can attach glucose to a number of hydroxylated phenolic compounds as well as quercetins in vitro.
AT3G22250	NA	UDP-Glycosyltransferase superfamily protein.
AT3G22420	NA	with no lysine (K) kinase 2.
AT3G22590	PHP	Encodes PLANT HOMOLOGOUS TO PARAFIBROMIN (PHP), a homolog of human Paf1 Complex (Paf1C) subunit Parafibromin.
AT3G24310	MYB305	MYB domain transcriptional activator protein, induced by ABA.
AT3G24430	HCF101	Encodes chloroplast protein HCF101 (high chlorophyll fluorescence 101).
AT3G25060	MEF25	Tetratricopeptide repeat (TPR)-like superfamily protein.
AT3G25110	FaTA	Encodes a FatA acyl-ACP thioesterase.
AT3G25480	NA	Rhodanese/Cell cycle control phosphatase superfamily protein.
AT1G43245	NA	SET domain-containing protein.
AT2G13840	NA	Polymerase/histidinol phosphatase-like.
AT2G14820	NPY2	A member of the NPY gene family (NPY1/AT4G31820, NPY2/AT2G14820, NPY3/AT5G67440, NPY4/AT2G23050, NPY5/AT4G37590).
AT2G15020	NA	hypothetical protein.
AT2G15560	DNE1	NYN domain endoribonuclease which interacts with DCP1, an mRNA decapping complex member.
AT2G15590	NA	Protein of unknown function (DUF1685).
AT2G15880	LRX10	Leucine-rich repeat (LRR) family protein.
AT2G16290	AtFDA8	F-box SKIP23-like protein (DUF295).
AT2G16760	NA	Calcium-dependent phosphotriesterase superfamily protein.
AT2G16990	NA	Major facilitator superfamily protein.
AT2G17110	NA	Protein of unknown function (DUF630 and DUF632).
AT2G17630	PSAT2	Pyridoxal phosphate (PLP)-dependent transferases superfamily protein.
AT2G18340	LEA13	late embryogenesis abundant domain-containing protein / LEA domain-containing protein.
AT2G18500	OFP7	ovate family protein 7.
AT2G18700	TPS11	Encodes an enzyme putatively involved in trehalose biosynthesis.
AT2G19700	NA	hypothetical protein.
AT2G20250	NA	hypothetical protein.
AT2G20790	NA	clathrin adaptor complexes medium subunit family protein.
AT2G46915	NA	Protein of unknown function (DUF3754).
AT2G46870	NGA1	AP2/B3-like transcriptional factor family protein.
AT2G46660	CYP78A6	Encodes a member of CYP78A cytochrome P450 monooxygenase protein family that is required in the sporophytic tissue of the mother plant to promote seed growth.
AT2G46640	NA	Encodes TAC1 (Tiller Angle Control 1).
AT2G46570	LAC6	putative laccase, a member of laccase family of genes (with 17 members in Arabidopsis).
AT2G46340	SPA1	Encodes a member of the SPA (suppressor of phyA-105) protein family (SPA1-SPA4).
AT2G46250	NA	myosin heavy chain-related.
AT2G46240	BAG6	A member of Arabidopsis BAG (Bcl-2-associated athanogene) proteins, plant homologs of mammalian regulators of apoptosis.
AT2G46210	SLD2	Fatty acid/sphingolipid desaturase.
AT2G45910	PUB33	U-box domain-containing protein kinase family protein.
AT2G45820	Rem1.3	Remorin family protein.
AT2G45700	NA	sterile alpha motif (SAM) domain-containing protein.
AT2G45480	NA	growth-regulating factor 9.
AT2G43630	NA	nucleusenvelope protein.
AT2G42395	NA	hypothetical protein.
AT2G42200	SPL9	Encodes a putative transcriptional regulator that is involved in the vegetative to reproductive phase transition.
AT2G42180	NA	cotton fiber protein.
AT2G41900	OXS2	CCCH-type zinc finger protein with ARM repeat domain.
AT2G41770	STL1	transmembrane protein, putative (DUF288).
AT2G41451	NA	glycosyltransferase-like protein.
AT2G40720	NA	Tetratricopeptide repeat (TPR)-like superfamily protein.

## Sheet: Aar_2Xand4X_MKgenes_Annotation
Gene descriptions for MK selection scan genes on the A. arenosa sub-genome of A. suecica, comparing to 2X and 4X A. arenosa
AT_Gene_ID	Symbol	Description
AT1G34200	NA	Glyceraldehyde-3-phosphate dehydrogenase-like family protein.
AT1G34180	NAC016	NAC domain containing protein 16.
AT2G36750	UGT73C1	UDP-glucosyl transferase 73C1.
AT2G35410	CP33B	Chloroplast stroma localized RNA binding protein that displays a preference for PSBA RNA.
AT2G34930	NA	disease resistance family protein / LRR family protein.
AT2G34620	mTERF10	Mitochondrial transcription termination factor family protein.
AT2G34357	NA	ARM repeat superfamily protein.
AT2G34020	NA	Calcium-binding EF-hand family protein.
AT2G33290	SUVH2	Encodes a SU(VAR)3-9 homolog, a SET domain protein.
AT2G29690	ASA2	Encode a functional anthranilate synthase protein.
AT2G29470	GSTU3	Encodes glutathione transferase belonging to the tau class of GSTs.
AT2G26890	GRV2	GRV2 has sequence similarity to the C.
AT2G26790	NA	Pentatricopeptide repeat (PPR) superfamily protein.
AT2G26500	PetM	cytochrome b6f complex subunit (petM), putative.
AT2G25350	NA	Phox (PX) domain-containing protein.
AT2G01730	CPSF73-II	a homolog of cleavage and polyadenylation specificity factor that plays an essential role in the development of female gametophyte and embryo.
AT2G01880	PAP7	purple acid phosphatase 7.
AT2G01890	PAP8	Encodes a purple acid phosphatase (PAP) belonging to the low molecular weight plant PAP group.
AT2G02410	NA	yacP-like NYN domain protein.
AT2G02790	IQD29	Encodes a microtubule-associated protein.Member of IQ67 (CaM binding) domain containing family.
AT2G03340	WRKY3	Encodes WRKY DNA-binding protein 3 (WRKY3).
AT2G03350	NA	Protein of unknown function, DUF538.
AT3G27000	ARP2	encodes a protein whose sequence is similar to actin-related proteins (ARPs) in other organisms.
AT3G27700	AtC3H41	zinc finger (CCCH-type) family protein / RNA recognition motif (RRM)-containing protein.
AT3G27770	HUP53	plant/protein.
AT1G31350	D5VF1	KAR-UP F-box 1.
AT3G30775	ERD5	Encodes a proline oxidase that is predicted to localize to the inner mitochondrial membrane, its mRNA expression induced by high levels of Al and by osmotic stress.
AT3G42660	EOL1	transducin family protein / WD-40 repeat family protein.
AT3G45830	NFRKB1	nuclear factor kappa-B-binding-like protein.
AT3G45850	NA	P-loop containing nucleoside triphosphate hydrolases superfamily protein.
AT3G46200	NUDT9	nudix hydrolase homolog 9.
AT3G46220	UFL1	E3 UFM1-protein ligase-like protein.
AT3G46280	NA	protein kinase-related.
AT1G30780	NA	F-box associated ubiquitination effector family protein.
AT3G48260	WNK3	Encodes a member of the WNK family (9 members in all) of protein kinases, the structural design of which is clearly distinct from those of other known protein kinases, such as receptor-like kinases and mitogen-activated protein kinases.
AT3G48380	NA	Peptidase C78, ubiquitin fold modifier-specific peptidase 1/ 2.
AT1G30460	CPSF30	Encodes AtCPSF30, the 30-KDa subunit of cleavage and polyadenylation specificity factor.
AT3G50230	NA	Leucine-rich repeat protein kinase family protein.
AT3G50610	CEP9	DNA-directed RNA polymerase II subunit RPB1-like protein.
AT3G50640	NA	hypothetical protein.
AT1G30400	ABCC1	glutathione S-conjugate transporting ATPase (AtMRP1) mRNA.
AT3G50780	NA	BTB/POZ domain protein.
AT3G52100	NA	RING/FYVE/PHD zinc finger-containing protein.
AT3G52130	NA	Bifunctional inhibitor/lipid-transfer protein/seed storage 2S albumin superfamily protein.
AT3G52140	NOXY38	Involved in regulating mitochondrial quality control.
AT3G52190	PHF1	Encodes a plant specific protein structurally related to the SEC12 proteins of the early secretory pathway.
AT3G52240	NA	transcriptional regulator ATRX.
AT3G52250	PWR	Encodes a protein with a putative role in mRNA splicing.
AT3G53030	SRPK4	Encodes a protein kinase SRPK4 that specifically targets Arabidopsis Ser/Arg-rich (SR) slicing factors involved in RNA metabolism.
AT3G53050	NA	D-galactoside/L-rhamnose binding SUEL lectin protein.
AT3G53090	UPL7	encodes a ubiquitin-protein ligase containing a HECT domain.
AT3G53710	AGD6	A member of ARF GAP domain (AGD), A thaliana has 15 members, grouped into four classes.
AT3G53800	Fes1B	Encodes one of the Arabidopsis orthologs of the human Hsp70-binding protein 1 (HspBP-1) and yeast Fes1p: Fes1A (AT3G09350), Fes1B (AT3G53800), Fes1C (AT5G02150).
AT3G54440	NA	glycoside hydrolase family 2 protein.
AT3G54470	NA	encodes the bi-functional orotate phosphoribosyltransferase/orotidine-5'-phosphate decarboxylase catalyzing the fifth and sixth step in the de novo pyrimidine ribonucleotide biosynthesis.
AT3G54660	GR	Encodes glutathione reductase that is most likely localized in the chloroplast.
AT3G54710	CDT1B	Encodes a cyclin-dependent protein kinase.
AT3G54940	NA	Papain family cysteine protease.
AT3G56410	NA	Protein of unknown function (DUF3133).
AT3G56640	SEC15A	Encodes a member of the exocyst complex gene family.
AT3G57780	NA	nucleolar-like protein.
AT3G58170	BS14A	Encodes a Bet1/Sft1-like SNARE protein which fully suppresses the temperature-sensitive growth defect in <i>sft1-1</i> yeast cells however, it cannot support the deletion of the yeast BET1 gene (<i>bet1Δ</i>).
AT3G58740	CSY1	Encodes a peroxisomal citrate synthase that is expressed in siliques and developing seeds.
AT3G59080	NA	Eukaryotic aspartyl protease family protein.
AT3G59500	NA	Integral membrane HRF1 family protein.
AT3G59780	NA	Located in chloroplast, involved in calcium binding.
AT3G60966	ATL91	RING/U-box superfamily protein.
AT3G60380	NA	cotton fiber protein.
AT1G29320	NA	Transducin/WD40 repeat-like superfamily protein.
AT3G62200	NA	Putative endonuclease or glycosyl hydrolase.
AT3G62240	SRH1	RING/U-box superfamily protein.
AT3G62280	NA	GDSL-motif esterase/acyltransferase/lipase.
AT3G62540	NA	Pentatricopeptide repeat (PPR) superfamily protein.
AT3G62690	ATL5	Encodes a RING-H2 zinc finger protein related to ATL2.
AT3G62900	NA	CW-type Zinc Finger.
AT1G29220	NA	transcriptional regulator family protein.
AT3G63180	TKL	TIC-like.
AT5G01910	NA	myelin transcription factor.
AT5G01810	CIPK15	Encodes a CBL-interacting serine/threonine protein kinase, also has similarities to SOS2 kinase.
AT5G02400	PLL2	Encodes a protein with similarity to the POL locus which is a novel protein phosphatase 2C.
AT5G02420	SMR3	cyclin-dependent kinase inhibitor SMR3-like protein.
AT5G02640	NA	hypothetical protein.
AT1G29030	NA	Apoptosis inhibitory protein 5 (API5).
AT5G04770	CAT6	Encodes a member of the cationic amino acid transporter (CAT) subfamily of amino acid polyamine choline transporters.
AT5G06780	EML2	Emsy N Terminus (ENT)/ plant Tudor-like domains-containing protein.
AT5G06790	NA	cotton fiber protein.
AT5G06830	C53	hypothetical protein.
AT5G06970	PATROL1	Protein of unknown function (DUF810).
AT1G28230	PUP1	Encodes a transporter that transports purines,cytokinins and other adenine derivatives.
AT5G09380	NA	RNA polymerase III RPC4.
AT5G09390	CD2b	CD2-binding protein-related.
AT5G09420	TOC64-V	Encodes one of the 36 carboxylate clamp (CC)-tetratricopeptide repeat (TPR) proteins (Prasad 2010, Pubmed ID: 20856808) with potential to interact with Hsp90/Hsp70 as co-chaperones.
AT1G28080	NA	RING finger protein.
AT5G09610	PUM21	Encodes a member of the Arabidopsis Pumilio (APUM) proteins containing PUF domain (eight repeats of approximately 36 amino acids each).
AT5G09840	MNU2	Putative endonuclease or glycosyl hydrolase.
AT5G09910	NA	Ras-related small GTP-binding family protein.
AT5G09940	NA	Protein of unknown function (DUF1635).
AT5G10270	CDKC	Encodes CDKC1, part of a CDKC kinase complex that is targeted by Cauliflower mosaic virus (CaMV) for transcriptional activation of viral genes.
AT5G10490	MSL2	A member of MscS-like gene family, structurally very similar to MSL3, comprising of an N-terminal chloroplast transit peptide, five trans-membrane helices and a C-terminal cytoplasmic domain.
AT5G11390	WIT1	Encodes one of the WPP domain-interacting proteins (WIT1/AT5G11390, WIT2/AT1G68910) required for RanGAP nuclear envelope association in root tip cells.
AT1G27910	PUB45	Encodes a protein containing a UND, a U-box, and an ARM domain.
AT5G11520	ASP3	Encodes the chloroplastic isozyme of aspartate aminotransferase.
AT5G11910	NA	alpha/beta-Hydrolases superfamily protein.
AT5G11920	cwINV6	Encodes a protein with fructan exohydrolase (FEH) activity acting on both inulin and levan-type fructans (1- and 6-FEH).
AT5G13550	SULTR4	Encodes a sulfate transporter.
AT5G13590	TWA1	Temperature-sensing transcriptional co-regulator that is needed for basal and acquired thermotolerance.
AT5G13700	PAO1	Encodes a protein with polyamine oxidase activity.
AT5G13930	TT4	Encodes chalcone synthase (CHS), a key enzyme involved in the biosynthesis of flavonoids.
AT5G13950	NFRKB2	nuclear factor kappa-B-binding protein.
AT5G13970	NA	midasin-like protein.
AT5G14140	NA	zinc ion binding.
AT5G14360	NA	Ubiquitin-like superfamily protein.
AT5G15180	PRX56	Peroxidase superfamily protein.
AT5G15540	EMB2773	Encodes Adherin SCC2.
AT5G15700	NA	Nucleus encoded plastid RNA polymerase.
AT5G15760	PSRP3/2	Ribosomal protein PSRP-3/Ycf65.
AT5G15870	NA	glycosyl hydrolase family 81 protein.
AT5G17380	HPCL	Encodes a 2-hydroxy-phytanoyl-CoA lyase that is involved in phytol degradation by alpha-oxidation of fatty acids.
AT5G17420	IRX3	Encodes a xylem-specific cellulose synthase that is phosphorylated on one or more serine residues (on either S185 or one of S180 or S181).
AT5G18980	NA	ARM repeat superfamily protein.
AT5G19010	MPK16	member of MAP Kinase.
AT5G19630	NA	alpha/beta-Hydrolases superfamily protein.
AT5G20640	NA	Protein of unknown function (DUF567).
AT5G21120	NA	ETHYLENE-INSENSITIVE3-like 2.
AT5G21140	emb1379	embryo defective 1379.
AT1G25260	RDP	Ribosomal protein L10 family protein.
AT5G26910	TRM8	TON1 Recruiting Motif 8.
AT5G27460	NA	Tetratricopeptide repeat (TPR)-like superfamily protein.
AT5G27980	NA	Seed maturation protein.
AT5G28080	WNK9	Encodes a member of the WNK family (9 members in all) of protein kinases, the structural design of which is clearly distinct from those of other known protein kinases, such as receptor-like kinases and mitogen-activated protein kinases.
AT4G08590	ORTHL	ORTHRUS-like.
AT4G11420	EIF3A	Encodes a subunit of eukaryotic initiation factor 3 (eIF3), a multisubunit complex that is required for binding of mRNA to 40 S ribosomal subunits, stabilization of ternary complex binding to 40 S subunits, and dissociation of 40 and 60 S subunits.
AT4G11850	PLDGAMMA1	Encodes a phospholipase D (gamma) that is involved in aluminum tolerance and plays a role in membrane lipid modulation under Al stress.
AT1G26680	NA	transcriptional factor B3 family protein.
AT4G05540	NA	Encodes a P loop-containing nucleoside triphosphate hydrolase superfamily protein.
AT4G04940	NA	transducin family protein / WD-40 repeat family protein.
AT1G26820	RNS3	Encodes ribonuclease RNS3.
AT1G26870	FEZ	NAC (No Apical Meristem) domain transcriptional regulator superfamily protein.
AT4G03390	SRF3	STRUBBELIG-receptor family 3.
AT4G02800	MadA1	GRIP/coiled-coil protein.
AT1G26920	NA	zinc finger CCHC domain protein.
AT4G02510	TOC159	An integral membrane GTPase that functions as a transit-sequence receptor required for the import of proteins necessary for chloroplast biogenesis.
AT1G27040	NPF4.5	Major facilitator superfamily protein.
AT4G01710	CRK	belongs to the DIS(distorted) gene family.
AT4G38780	NA	Pre-mRNA-processing-splicing factor.
AT4G39240	NA	Galactose oxidase/kelch repeat superfamily protein.
AT4G39370	UBP27	Encodes a ubiquitin-specific protease.
AT4G39790	NA	Protein of unknown function (DUF630 and DUF632).
AT4G38020	NA	tRNA/rRNA methyltransferase (SpoU) family protein.
AT4G37820	NA	transmembrane protein.
AT4G37650	SHR	Involved in radial organization of the root and shoot axial organs.
AT4G37640	ACA2	Encodes a calmodulin-regulated Ca(2+)-pump located in the endoplasmic reticulum.
AT4G37250	NA	Leucine-rich repeat protein kinase family protein.
AT4G36530	NA	alpha/beta-Hydrolases superfamily protein.
AT4G36070	CPK18	member of Calcium Dependent Protein Kinase.
AT4G35380	BIG4	SEC7-like guanine nucleotide exchange family protein.
AT4G32820	CABIN1	Tetratricopeptide repeat (TPR)-like superfamily protein.
AT4G32810	NA	carotenoid cleavage dioxygenase 8.
AT4G32170	CYP96A2	member of CYP96A.
AT4G32070	Phox4	Encodes one of the 36 carboxylate clamp (CC)-tetratricopeptide repeat (TPR) proteins (Prasad 2010, Pubmed ID: 20856808) with potential to interact with Hsp90/Hsp70 as co-chaperones.
AT4G31820	ENP	A member of the NPY family genes (NPY1/AT4G31820, NPY2/AT2G14820, NPY3/AT5G67440, NPY4/AT2G23050, NPY5/AT4G37590).
AT4G31680	NA	Transcriptional factor B3 family protein.
AT4G30860	SDG4	Encodes a member of the trxG protein family.
AT4G30470	NA	NAD(P)-binding Rossmann-fold superfamily protein.
AT4G29960	EBS7	transmembrane protein.
AT4G29550	NA	Protein of unknown function (DUF626).
AT4G28890	ATL42	RING/U-box superfamily protein.
AT4G27970	SLAH2	Encodes a protein with ten predicted transmembrane helices.
AT4G27640	IMB4	ARM repeat superfamily protein.
AT1G22620	SAC1	SAC domain phosphoinositide (3,5)P2 phosphatase.
AT4G25640	DTX35	Encodes a multidrug and toxin efflux family transporter.
AT4G24430	NA	Rhamnogalacturonate lyase family protein.
AT4G24260	GH9A3	Encodes a protein with similarity to endo-1,4-b-glucanases.
AT4G24240	WRKY7	Encodes a Ca-dependent calmodulin binding protein.
AT1G22250	EAU2	EAR (Ethylene-responsive element binding factor-associated Amphiphilic Repression) motif-containing ABA up-regulated transcription repressor which regulates ABA response together with EAU1.
AT4G23020	TRM11	TON1 Recruiting Motif 11.
AT1G22160	NA	Protein of unknown function (DUF581).
AT1G22150	SULTR1	sulfate transporter Sultr13.
AT1G22070	TGA3	Encodes a transcription factor.
AT4G22200	KT2/3	Encodes AKT2, a photosynthate- and light-dependent inward rectifying potassium channel with unique gating properties that are regulated by phosphorylation.
AT4G21310	DEAL2	transmembrane protein, putative (DUF1218).
AT4G21300	AtDEK36	Tetratricopeptide repeat (TPR)-like superfamily protein.
AT4G21215	NA	transmembrane protein.
AT4G20060	EMB1895	ARM repeat superfamily protein.
AT4G19180	APY7	Encodes a putative apyrase involved in pollen exine pattern formation and anther dehiscence.
AT4G18600	WAVE5	Encodes a member of the SCAR family.These proteins are part of a complex (WAVE) complex.The SCAR subunit activates the ARP2/3 complex which in turn act as a nucleator for actin filaments.
AT4G18465	NA	RNA helicase family protein.
AT4G18470	SNI1	Negative regulator of systemic acquired resistance (SAR), repressor of pathogenesis-related PR gene expression which is removed by NPR1 upon induction of SAR.
AT4G18180	NA	Pectin lyase-like superfamily protein.
AT4G17140	NA	pleckstrin homology (PH) domain-containing protein.
AT4G16210	ECHIA	enoyl-CoA hydratase/isomerase A.
AT4G16180	NA	transmembrane protein.
AT4G16120	COBL7	Putative cobra like membrane-anchored cell wall protein.
AT4G16110	RR2	Encodes a pollen-specific transcription factor involved in the expression of nuclear genes for components of mitochondrial complex I in Arabidopsis.
AT4G14970	AtFANCD2	fanconi anemia group D2 protein.
AT4G14940	AO1	atao1 gene of Arabidopsis thaliana encodes an extracellular copper amine oxidase expressed during early stages of vascular tissue development.
AT4G14840	NA	spindle assembly abnormal protein.
AT4G14830	HSP1	heat shock protein 20-like protein 1.
AT4G14800	PBD2	Encodes 20S proteasome beta subunit PBD2 (PBD2).
AT4G14760	NET1B	kinase interacting (KIP1-like) family protein.
AT4G14150	PAKRP1	Microtubule motor kinesin PAKRP1/Kinesin-12A.
AT1G20980	SPL14	Encodes a nuclear plant-specific protein with features characteristic of a transcriptional regulator, including a nuclear localization signal sequence, a plant-specific DNA binding domain (the SBP box), and a protein interaction motif (ankyrin repeats).
AT1G20970	NA	calponin-like domain protein.
AT5G34930	TyrA1	Plastid localized arogenate dehydrogenase involved in tyrosine biosynthesis.
AT1G20830	MCD1	Encodes MCD1 (MULTIPLE CHLOROPLAST DIVISION SITE 1).
AT1G20823	AtATL80	RING/U-box superfamily protein.
AT5G40250	ATL46	RING/U-box superfamily protein.
AT1G20380	POQR	Prolyl oligopeptidase family protein.
AT5G41315	NA	GLABROUS 3.
AT5G41730	MLKL2	Mixed Lineage Kinase Domain-like protein.
AT5G47020	NA	MraZ.
AT5G47000	NA	Peroxidase superfamily protein.
AT5G46830	NIG1	Calcium-binding transcription factor involved in salt stress signaling.
AT5G46250	LARP6a	RNA-binding protein.
AT5G45330	DCP5-L	decapping 5-like.
AT5G45310	NA	coiled-coil protein.
AT5G44800	CHR4	chromatin remodeling 4.
AT5G48040	NA	Ubiquitin carboxyl-terminal hydrolase family protein.
AT5G48310	RASD1	portal protein.
AT1G19370	NA	membrane protein.
AT5G49100	NA	vitellogenin-like protein.
AT5G49530	NA	SIN-like family protein.
AT5G52800	PrimPol	DNA primase.
AT5G52850	NA	Pentatricopeptide repeat (PPR) superfamily protein.
AT5G53110	ATL96	RING/U-box superfamily protein.
AT5G53170	FTSH11	encodes an FtsH protease that is localized to the chloroplast and the mitochondrion.
AT5G54090	NA	DNA mismatch repair protein MutS, type 2.
AT1G18720	MHP1	Protein of unknown function (DUF962).
AT5G54830	NA	DOMON domain-containing protein / dopamine beta-monooxygenase N-terminal domain-containing protein.
AT5G54920	NA	polyadenylate-binding protein interacting protein.
AT5G59020	NA	Protein of unknown function (DUF3527).
AT5G58520	NA	Protein kinase superfamily protein.
AT5G58500	LSH5	Protein of unknown function (DUF640).
AT5G58360	OFP3	ovate family protein 3.
AT5G58320	NET4A	Encodes a member of the NET superfamily of proteins that potentially couples different membranes to the actin cytoskeleton in plant cells.
AT5G57815	NA	Cytochrome c oxidase, subunit Vib family protein.
AT5G57330	NA	Galactose mutarotase-like superfamily protein.
AT5G57250	NA	Pentatricopeptide repeat (PPR) superfamily protein.
AT5G59900	NA	Pentatricopeptide repeat (PPR) superfamily protein.
AT5G60720	NA	Protein of unknown function, DUF547.
AT1G18040	CDKD1	cyclin-dependent kinase D1.
AT5G63040	NA	transmembrane protein.
AT1G17760	CSTF77	Encodes a homolog of the mammalian protein CstF77, a polyadenylation factor subunit.
AT5G64470	TBL12	Encodes a member of the TBL (TRICHOME BIREFRINGENCE-LIKE) gene family containing a plant-specific DUF231 (domain of unknown function) domain.
AT5G64630	FAS2	Chromatin Assembly Factor-1 (CAF-1) p60 subunit.
AT5G64960	CDKC2	Encodes CDKC2, part of a CDKC kinase complex that is targeted by Cauliflower mosaic virus (CaMV) for transcriptional activation of viral genes.
AT5G65030	NA	nitric oxide synthase-interacting protein.
AT5G66750	CHR1	Protein is similar to SWI2/SNF2 chromatin remodeling proteins.
AT1G17020	SRG1	Encodes a novel member of the Fe(II)/ascorbate oxidase gene family senescence-related gene.
AT1G15730	ZNG2A2	Member of a distinct clade of proteins that are similar to ZNG1 nucleotide- dependent metallochaperone.
AT1G08760	CORD2	GPI-anchored adhesin-like protein, putative (DUF936).
AT1G07990	NA	SIT4 phosphatase-associated family protein.
AT1G06550	NA	ATP-dependent caseinolytic (Clp) protease/crotonase family protein.
AT1G05990	RHS2	EF hand calcium-binding protein family.
AT1G05950	NA	hypothetical protein.
AT1G05490	chr31	chromatin remodeling 31.
AT1G05290	OMG1	CCT motif family protein.
AT1G03440	ExLRR1	Extracellular Leucine-rich repeat (LRR)-containing protein.
AT1G03280	NA	Transcription initiation factor TFIIE subunit alpha.
AT1G02110	NA	Protein of unknown function (DUF630 and DUF632).
AT1G02205	CER1	Expression of the CER1 gene associated with production of stem epicuticular wax and pollen fertility.
AT1G79960	OFP14	ovate family protein 14.
AT1G78380	GSTU19	Encodes a glutathione transferase that is a member of Tau GST gene family.
AT1G78160	NA	pumilio 7.
AT1G77930	DJC65	Chaperone DnaJ-domain superfamily protein.
AT1G77720	PPK1	Encodes a predicted protein kinase based on sequence similarity.
AT1G77630	LYM3	Encodes a lysin-motif protein mediating bacterial peptidoglycan sensing and immunity to bacterial infection.
AT1G76610	NA	Protein of unknown function, DUF617.
AT1G76130	AMY2	alpha-amylase, putative / 1,4-alpha-D-glucan glucanohydrolase, putative, strong similarity to alpha-amylase GI:7532799 from (Malus x domestica)contains Pfam profile PF00128: Alpha amylase, catalytic domain.
AT1G75990	NA	PAM domain (PCI/PINT associated module) protein.
AT1G75430	BLH11	BEL1-like homeodomain 11.
AT1G74830	MYOB6	myosin.
AT1G74250	NA	DNAJ heat shock N-terminal domain-containing protein.
AT1G74230	RBGA2	encodes a glycine-rich RNA binding protein.
AT1G74090	SOT18	encodes a desulfoglucosinolate sulfotransferase, involved in the final step of glucosinolate core structure biosynthesis.
AT1G71010	FAB1C	Encodes a protein that is predicted to act as a phosphatidylinositol-3P 5-kinase, but, because it lacks a FYVE domain, it is unlikely to be efficiently targeted to membranes containing the proposed phosphatidylinositol-3P substrate.
AT1G70950	WDL7	TPX2 (targeting protein for Xklp2) protein family.
AT1G69310	WRKY57	Encodes WRKY57, a member of the WRKY Transcription Factor.
AT1G69190	HPPK	Encodes a bifunctional cytosolic hydroxymethyldihydropterin pyrophosphokinase/ dihydropteroate synthase (HPPK/DHPS)that is involved in tetrahydrofolate biosynthesis and is responsive to oxidative stress.
AT1G69180	CRC	Putative transcription factor with zinc finger and helix-loop-helix domains, the later similar to HMG boxes.
AT1G68190	NA	B-box domain protein 27.
AT1G65580	FRA3	Endonuclease/exonuclease/phosphatase family protein.
AT1G65570	RCPG	Pectin lyase-like superfamily protein.
AT1G65140	NA	Ubiquitin carboxyl-terminal hydrolase family protein.
AT1G65040	Hrd1B	Encodes one of the Arabidopsis homologs of the yeast/human Hrd1 protein: AT3G16090 (Hrd1A), AT1G65040 (Hrd1B).
AT1G65030	NA	This gene is predicted to encode a protein with a DWD motif.
AT1G54990	AXR4	auxin response mutant (AXR4) The mRNA is cell-to-cell mobile.
AT1G58210	EMB1674	Encodes a member of the NET superfamily of proteins that potentially couples different membranes to the actin cytoskeleton in plant cells.
AT1G58370	XYN1	Encodes a protein with xylanase activity.
AT1G59760	MTR4	Encodes MTR4, a putative RNA helicase and exosome co-factor.
AT1G60080	NA	3'-5'-exoribonuclease family protein.
AT1G60230	NA	Radical SAM superfamily protein.
AT1G60420	NRX1	Reduce transmission through pollen.
AT1G60930	RECQ4B	AtRECQ4B mutant showed no sensitivity to DNA damaging agents.Involved in homologous recombination.
AT1G61100	NA	disease resistance protein (TIR class), putative.
AT1G61210	DWA3	DWA3 encodes a DWD(DDB1 binding WD40) protein.
AT1G61970	mTERF29	Mitochondrial transcription termination factor family protein.
AT1G62380	ACO2	Encodes a protein similar to 1-aminocyclopropane-1-carboxylic oxidase (ACC oxidase).
AT1G62610	NA	NAD(P)-binding Rossmann-fold superfamily protein.
AT1G62950	NA	leucine-rich repeat transmembrane protein kinase family protein.
AT1G63680	MURE	Encodes AtMurE, a homolog of the bacterial MurE that catalyze the ATP-dependent formation of UDP-N-acetylmuramic acid-tripeptide in bacterial peptidoglycan biosynthesis.
AT1G64180	NA	intracellular protein transport protein USO1-related.
AT1G64385	NA	transmembrane protein.
AT1G64625	LHL3	Serine/threonine-protein kinase WNK (With No Lysine)-related.
AT3G03180	NA	Got1/Sft2-like vescicle transport protein family.
AT3G03220	EXPA13	member of Alpha-Expansin Gene Family.
AT3G04010	NA	O-Glycosyl hydrolases family 17 protein.
AT3G04450	NA	Homeodomain-like superfamily protein.
AT4G03500	NA	Ankyrin repeat family protein.
AT3G05510	NA	Phospholipid/glycerol acyltransferase family protein.
AT3G08020	NA	Identified as a specific subunit of MINU1/2-associated SWI/SNF complex, aka MAS complex (PMID: 36189880,(PMID:36471048).
AT3G07800	TK1a	Encodes a thymidine kinase that salvages DNA precursors.
AT3G07730	NA	hypothetical protein.
AT3G07650	COL9	This gene belongs to the CO (CONSTANS) gene family.
AT3G07610	IBM1	IBM1 likely encodes a protein with histone H3mK9 demethylation activity.
AT3G07570	NA	Cytochrome b561/ferric reductase transmembrane with DOMON related domain.
AT3G07525	ATG10	Encodes an E1 ligase involved in autophagic vesicle formation.
AT3G07290	NA	Pentatricopeptide repeat (PPR) superfamily protein.
AT3G07140	NA	GPI transamidase component Gpi16 subunit family protein.
AT3G06770	PGF4	Pectin lyase-like superfamily protein.
AT3G12050	NA	Aha1 domain-containing protein.
AT3G11980	MS2	Similar to fatty acid reductases.
AT3G14230	RAP2.2	encodes a member of the ERF (ethylene response factor) subfamily B-2 of ERF/AP2 transcription factor family (RAP2.2).
AT3G14240	NA	Subtilase family protein.
AT3G14720	MPK19	member of MAP Kinase The mRNA is cell-to-cell mobile.
AT3G14810	MSL5	mechanosensitive channel of small conductance-like 5.
AT3G15380	CHER1	Encodes a member of a choline transporter-like protein family that facilitates choline transport, localizes to the trans-Golgi network, and during cytokinesis is associated with the phragmoplast.
AT3G15510	NAC2	Note of caution: not to be confused with another protein (AtNAC6 locus AT5G39610) which on occasion has also been referred to as AtNAC2.
AT3G18524	MSH2	Encodes a DNA mismatch repair homolog of human MutS gene, MSH6.
AT3G18940	PBAC2	clast3-like protein.
AT3G19360	AtC3H39	Zinc finger (CCCH-type) family protein.
AT3G20230	uL18-L4	Ribosomal L18p/L5e family protein.
AT3G20630	UBP14	Encodes a ubiquitin-specific protease.
AT3G21280	UBP7	Encodes a ubiquitin-specific protease.
AT3G21310	NA	Core-2/I-branching beta-1,6-N-acetylglucosaminyltransferase family protein.
AT3G21670	NPF6.4	Major facilitator superfamily protein.
AT3G22250	NA	UDP-Glycosyltransferase superfamily protein.
AT3G24430	HCF101	Encodes chloroplast protein HCF101 (high chlorophyll fluorescence 101).
AT3G24450	AtHMP27	Heavy metal transport/detoxification superfamily protein.
AT3G24715	HCR1	Protein kinase superfamily protein with octicosapeptide/Phox/Bem1p domain.
AT3G25060	MEF25	Tetratricopeptide repeat (TPR)-like superfamily protein.
AT3G25430	RRD1	Polynucleotidyl transferase, ribonuclease H-like superfamily protein.
AT2G04530	CPZ	Encodes a protein with RNAse Z activity suggesting a role in tRNA processing.
AT2G12480	NA	serine carboxypeptidase-like 43.
AT2G13840	NA	Polymerase/histidinol phosphatase-like.
AT2G15560	DNE1	NYN domain endoribonuclease which interacts with DCP1, an mRNA decapping complex member.
AT2G15590	NA	Protein of unknown function (DUF1685).
AT2G15900	SNX4	Phox-associated domain.
AT2G16290	AtFDA8	F-box SKIP23-like protein (DUF295).
AT2G18160	bZIP2	Encodes a b-ZIP transcription factor.
AT2G19800	MIOX2	Encodes a myo-inositol oxygenase family gene.
AT2G20250	NA	hypothetical protein.
AT2G46660	CYP78A6	Encodes a member of CYP78A cytochrome P450 monooxygenase protein family that is required in the sporophytic tissue of the mother plant to promote seed growth.
AT2G46020	BRM	One of three classes of SWI/SNF ATPases the core enzyme of BRM-associated SWI/SNF (BAS) complexes (PMID:36471048).Encodes a SWI/SNF chromatin remodeling ATPase that upregulates transcription of all three CUC genes and is involved in the formation and/or maintenance of boundary cells during embryogenesis.
AT2G46000	NA	LDL receptor wingless signaling/trafficking chaperone.
AT2G45910	PUB33	U-box domain-containing protein kinase family protein.
AT2G41451	NA	glycosyltransferase-like protein.

## Sheet: STRINGanalysis_Aa2x_MKgenes
STRING clusters from the MK selection scan genes on the A. arenosa sub-genome of A. suecica compared to A. arenosa 2X
SisterChromatidCohesion_STRINGNetwork	SpindleElongation_STRINGNetwork	DNAMethylation_STRINGNetwork	MisMatchRepair_STRINGNetwork
AT5G15540	AT5G14960	AT5G66750	AT4G02460
AT1G61030	AT1G77720	AT5G04560	AT1G48360
AT3G44960	AT5G47820	AT2G33290	AT1G64385
AT4G05540	AT3G45850	AT1G05490	AT5G54090
AT5G35210			AT5G15700
AT4G31880
#clustering method	cluster number	cluster color	hex color	gene count	protein name	protein identifier	protein description	gene name
MCL	1	Red	#ff0000	6	A0A1I9LT08	3702.A0A1I9LT08	Shugoshin.	AT3G44960
MCL	1	Red	#ff0000	6	AtWAPL2	3702.Q9C951	WAPL (Wings apart-like protein regulation of heterochromatin) protein.	AT1G61030
MCL	1	Red	#ff0000	6	F11C18.80	3702.Q8GUP3	Transcriptional regulator.	AT4G31880
MCL	1	Red	#ff0000	6	PTM	3702.F4JYC8	DDT domain-containing protein PTM; Membrane-bound transcription factor required for the plastid- to-nucleus retrograde signaling. Functions in multiple retrograde pathways. The plastid-to-nucleus signal plays an important role in the coordinated expression of both nuclear- and chloroplast-localized genes that encode photosynthesis-related proteins. In the nucleus, activates ABI4 transcription in …	AT5G35210
MCL	1	Red	#ff0000	6	SCC2	3702.A5HEI1	Sister chromatid cohesion protein SCC2; Essential protein required for cell fate determination during embryogenesis. Involved in sister chromatid cohesion during meiosis and mitosis. Forms a complex with SCC4, which is required for the association of the cohesin complex with chromosomes. Plays a structural role in chromatin, especially in centromere organization, chromosomal axis formation, and d…	AT5G15540
MCL	1	Red	#ff0000	6	T1J24.4	3702.F4JGH5	P-loop containing nucleoside triphosphate hydrolases superfamily protein.	AT4G05540
MCL	2	Yellow	#fff865	4	CLSY3	3702.F4I8S3	SNF2 domain-containing protein CLASSY 3; Probable chromatin remodeling factor.	AT1G05490
MCL	2	Yellow	#fff865	4	DDM1	3702.Q9XFH4	ATP-dependent DNA helicase DDM1; ATP-dependent DNA helicase that plays a role in formation, organization, stability and heritability of heterochromatin and thus regulates several physiological traits. Binds to the nucleosome and promotes chromatin remodeling in an ATP-dependent manner; induces nucleosome repositioning on a short DNA fragment, and, possibly, could be guided to target sites (includ…	AT5G66750
MCL	2	Yellow	#fff865	4	DME	3702.Q8LK56	Transcriptional activator DEMETER; Transcriptional activator involved in gene imprinting. Catalyzes the release of 5-methylcytosine (5-meC) from DNA by a glycosylase/lyase mechanism. Allows the expression of the maternal copy of the imprinted MEA gene before fertilization, possibly by antagonizing or suppressing DNA methylation on target promoter. Probably acts by nicking the MEA promoter. Requir…	AT5G04560
MCL	2	Yellow	#fff865	4	SUVH2	3702.O22781	Histone-lysine N-methyltransferase family member SUVH2; Histone methyltransferase family member that plays a central role in gene silencing. Together with MORC6 and SUVH9, regulates the silencing of some transposable elements (TEs). According to it is required for normal methylation of 'Lys-9' and 'Lys-27' of histone H3, 'Lys-20' of H4, and cytosine, but see no significant effect on histone methy…	AT2G33290
MCL	3	Green	#0eb200	4	E2FD	3702.Q9LFQ9	E2F transcription factor-like E2FD; Inhibitor of E2F-dependent regulation of gene expression. Binds specifically the E2 recognition site as a monomer without interacting with DP proteins. May be up-regulating E2FA and down- regulating repressors of cell cycle progression. Promotes cell proliferation and represses cell elongation. Regulated by proteolysis via a ubiquitin-proteasome pathway; Belong…	AT5G14960
MCL	3	Green	#0eb200	4	KIN4A	3702.Q8GS71	Kinesin-like protein KIN-4A; Kinesin-like motor protein involved in the control of the oriented deposition of cellulose microfibrils. Its motor activity is directed toward the microtubule's plus end. It possesses the potential to drive long-distance transport of cargo along cortical microtubules. Regulates cell wall mechanics during cell elongation, by the regulation of primary and secondary wall…	AT5G47820
MCL	3	Green	#0eb200	4	KIN5D	3702.Q9LZU5	Kinesin-like protein KIN-5D; Responsible for microtubule translocation. May be important for the organization of phragmoplast-specific arrays of microtubules (By similarity). Plays an essential role in stabilizing the mitotic spindle. Required during mitotic cytokinesis (By similarity). Belongs to the TRAFAC class myosin-kinesin ATPase superfamily. Kinesin family. KIN-5/BimC subfamily.	AT3G45850
MCL	3	Green	#0eb200	4	MPS1-2	3702.Q84VX4	Serine/threonine-protein kinase MPS1; Involved in the regulation of the onset of mitosis. Involved in a pathway that coordinates cell proliferation and differentiation. Implicated in spindle pole body (SPD) duplication (By similarity). May be a downstream regulator of auxin signaling in the formation of secondary roots (Probable); Belongs to the protein kinase superfamily. Ser/Thr protein kinase …	AT1G77720
MCL	4	Cyan	#65ffec	3	MJP23.7	3702.F4JYU0	DNA mismatch repair protein MutS, type 2.	AT5G54090
MCL	4	Cyan	#65ffec	3	PMS1	3702.Q941I6	DNA mismatch repair protein PMS1; Required for DNA mismatch repair (MMR), correcting base-base mismatches and insertion-deletion loops (IDLs) resulting from DNA replication, DNA damage or from recombination events between non- identical sequences during meiosis. Component of the MutLalpha heterodimer that forms a ternary complex with the MutS heterodimers, which initially recognize the DNA mismat…	AT4G02460
MCL	4	Cyan	#65ffec	3	RPOT2	3702.Q9LFV6	DNA-directed RNA polymerase 2, chloroplastic/mitochondrial; DNA-dependent RNA polymerase catalyzes the transcription of DNA into RNA using the four ribonucleoside triphosphates as substrates.	AT5G15700
MCL	5	Blue	#001cb2	2	FAN1	3702.Q5XVJ4	Fanconi-associated nuclease 1 homolog; Nuclease required for the repair of DNA interstrand cross- links (ICLs). Acts as a 5'-3' exonuclease that anchors at a cut end of DNA and cleaves DNA successively at every third nucleotide, allowing to excise an ICL from one strand through flanking incisions (By similarity). May act upstream of the helicase RECQL4A and the ATPase RAD5A, which is involved in …	AT1G48360
MCL	5	Blue	#001cb2	2	Q8GUH9_ARATH	3702.Q8GUH9	Transmembrane protein.	AT1G64385

## Sheet: GOAarenosaMKgenes_2Xonly
GO A. arenosa subgenome MK genes (N=585) from 2X A. arenosa comparison
GO.ID	Term	Annotated	Significant	Expected	classic	SignificantGenes	FE	negLogPval	name
GO:0015700	arsenite transport	4	2	0.14	0.0066	AT1G30400, AT4G19030	10.209	2.18046	GO:0015700:arsenite transport
GO:0010468	regulation of gene expression	1958	69	66.66	0.0072	AT1G05290, AT1G05490, AT1G06660, AT1G17760, AT1G18040, AT1G19490, AT1G20340, AT1G26665, AT1G27045, AT1G47655, AT1G49120, AT1G49130, AT1G49560, AT1G61970, AT1G63650, AT1G64625, AT1G67310, AT1G69170, AT1G73730, AT1G75430, AT1G78160, AT1G79960, AT2G02160, AT2G03340, AT2G15560, AT2G18500, AT2G27280, AT2G28240, AT2G33290, AT2G34620, AT2G34640, AT2G38340, AT2G41900, AT2G42200, AT2G45480, AT2G46870, AT3…	0.719532	2.14267	GO:0010468:regulation of gene expression
GO:0009957	epidermal cell fate specification	5	2	0.17	0.0108	AT1G63650, AT5G41315	8.16721	1.96658	GO:0009957:epidermal cell fate specification
GO:0036092	phosphatidylinositol-3-phosphate biosynt...	8	2	0.27	0.0283	AT1G22620, AT1G60490	5.10451	1.54821	GO:0036092:phosphatidylinositol-3-phosphate biosynt...
GO:0016579	protein deubiquitination	36	4	1.23	0.0331	AT1G32850, AT3G20630, AT4G22350, AT4G39370	2.26867	1.48017	GO:0016579:protein deubiquitination
GO:0006643	membrane lipid metabolic process	86	5	2.93	0.034	AT2G46210, AT3G07140, AT4G11850, AT4G35530, AT5G58980	1.18709	1.46852	GO:0006643:membrane lipid metabolic process
GO:0010636	positive regulation of mitochondrial fus...	1	1	0.03	0.034	AT3G52140	20.418	1.46852	GO:0010636:positive regulation of mitochondrial fus...
GO:1990619	histone H3-K9 deacetylation	1	1	0.03	0.034	AT3G52250	20.418	1.46852	GO:1990619:histone H3-K9 deacetylation
GO:0048866	stem cell fate specification	1	1	0.03	0.034	AT5G65900	20.418	1.46852	GO:0048866:stem cell fate specification
GO:0048312	intracellular distribution of mitochondr...	1	1	0.03	0.034	AT3G52140	20.418	1.46852	GO:0048312:intracellular distribution of mitochondr...
GO:0090228	positive regulation of red or far-red li...	1	1	0.03	0.034	AT2G34640	20.418	1.46852	GO:0090228:positive regulation of red or far-red li...
GO:0080180	2-methylguanosine metabolic process	1	1	0.03	0.034	AT3G26410	20.418	1.46852	GO:0080180:2-methylguanosine metabolic process
GO:1901430	positive regulation of syringal lignin b...	1	1	0.03	0.034	AT5G05340	20.418	1.46852	GO:1901430:positive regulation of syringal lignin b...
GO:2000617	positive regulation of histone H3-K9 ace...	1	1	0.03	0.034	AT3G52250	20.418	1.46852	GO:2000617:positive regulation of histone H3-K9 ace...
GO:0061780	mitotic cohesin loading	1	1	0.03	0.034	AT5G15540	20.418	1.46852	GO:0061780:mitotic cohesin loading
GO:2000641	regulation of early endosome to late end...	1	1	0.03	0.034	AT2G26890	20.418	1.46852	GO:2000641:regulation of early endosome to late end...
GO:0043482	cellular pigment accumulation	1	1	0.03	0.034	AT3G07525	20.418	1.46852	GO:0043482:cellular pigment accumulation
GO:0012502	induction of programmed cell death	1	1	0.03	0.034	AT2G46240	20.418	1.46852	GO:0012502:induction of programmed cell death
GO:2000786	positive regulation of autophagosome ass...	1	1	0.03	0.034	AT3G07525	20.418	1.46852	GO:2000786:positive regulation of autophagosome ass...
GO:0008333	endosome to lysosome transport	1	1	0.03	0.034	AT5G06140	20.418	1.46852	GO:0008333:endosome to lysosome transport
GO:1902004	positive regulation of amyloid-beta form...	1	1	0.03	0.034	AT2G27370	20.418	1.46852	GO:1902004:positive regulation of amyloid-beta form...
GO:0051321	meiotic cell cycle	132	9	4.49	0.0461	AT1G06660, AT1G34355, AT1G48360, AT1G61030, AT1G64625, AT3G44960, AT3G47460, AT4G31880, AT5G15540	1.39214	1.3363	GO:0051321:meiotic cell cycle
GO:0010197	polar nucleus fusion	24	3	0.82	0.0467	AT1G70540, AT3G10000, AT4G37890	2.55225	1.33068	GO:0010197:polar nucleus fusion
GO:0009451	RNA modification	223	11	7.59	0.0486	AT1G26900, AT1G60230, AT2G40720, AT3G05340, AT3G19440, AT3G25060, AT3G26410, AT3G26540, AT4G16470, AT4G21300, AT5G52850	1.00717	1.31336	GO:0009451:RNA modification

## Sheet: GOAthalianaMKgenes
A. thaliana subgenome MK genes (N=35) from 2X A. thaliana comparison
GO.ID	Term	Annotated	Significant	Expected	classic	SignificantGenes
GO:0019374	galactolipid metabolic process	13	2	0.03	0.00029	AT3G54950, AT5G20410
GO:0010197	polar nucleus fusion	24	2	0.05	0.001	AT2G35940, AT3G03810
GO:0048510	regulation of timing of transition from ...	33	2	0.06	0.00189	AT1G72390, AT3G10390
GO:0090677	reversible differentiation	1	1	0	0.00197	AT3G10420
GO:0090393	sepal giant cell development	1	1	0	0.00197	AT3G10525
GO:0006431	methionyl-tRNA aminoacylation	2	1	0	0.00393	AT3G55400
GO:0010201	response to continuous far red light sti...	2	1	0	0.00393	AT2G35940
GO:1904629	response to diterpene	3	1	0.01	0.00589	AT3G10390
GO:0015969	guanosine tetraphosphate metabolic proce...	4	1	0.01	0.00785	AT3G14050
GO:0060776	simple leaf morphogenesis	5	1	0.01	0.0098	AT3G15070
GO:0032877	positive regulation of DNA endoreduplica...	6	1	0.01	0.01175	AT3G10525
GO:0009610	response to symbiotic fungus	7	1	0.01	0.01369	AT2G35940
GO:0006490	oligosaccharide-lipid intermediate biosy...	10	1	0.02	0.0195	AT5G38460
GO:0007623	circadian rhythm	124	2	0.24	0.0245	AT1G72390, AT3G26740
GO:0016575	histone deacetylation	13	1	0.03	0.02528	AT3G10390
GO:0031396	regulation of protein ubiquitination	13	1	0.03	0.02528	AT2G39760
GO:0048826	cotyledon morphogenesis	21	1	0.04	0.04053	AT3G15030
GO:0045168	cell-cell signaling involved in cell fat...	23	1	0.05	0.04431	AT4G18510
GO:0019432	triglyceride biosynthetic process	24	1	0.05	0.0462	AT2G38995

## Sheet: GOAarenosaMKgenes_including4X
A. arenosa subgenome MK genes (N=357) including 2X and 4X A. arenosa
GO.ID	Term	Annotated	Significant	Expected	classic	SignificantGenes
GO:0051726	regulation of cell cycle	132	8	2.74	0.004	AT1G18040, AT3G18524, AT3G54710, AT4G37650, AT5G02420, AT5G06830, AT5G10270, AT5G64960
GO:0010020	chloroplast fission	19	3	0.39	0.0067	AT1G20830, AT1G63680, AT5G10490
GO:0010468	regulation of gene expression	1967	47	40.77	0.0122	AT1G05290, AT1G05490, AT1G17760, AT1G18040, AT1G20980, AT1G22070, AT1G26870, AT1G29220, AT1G34180, AT1G61970, AT1G64625, AT1G68190, AT1G69180, AT1G69310, AT1G75430, AT1G78160, AT1G79960, AT2G03340, AT2G15560, AT2G18160, AT2G33290, AT2G34620, AT2G46020, AT3G04450, AT3G07610, AT3G07650, AT3G14230, AT3G15510, AT3G19360, AT3G52250, AT3G62200, AT3G62240, AT4G18470, AT4G24240, AT4G37650, AT5G09610, AT5…
GO:0080188	gene silencing by RNA-directed DNA methy...	24	3	0.5	0.0129	AT1G05490, AT2G33290, AT3G07610
GO:0042391	regulation of membrane potential	1	1	0.02	0.0207	AT4G22200
GO:0045770	positive regulation of asymmetric cell d...	1	1	0.02	0.0207	AT1G26870
GO:0061780	mitotic cohesin loading	1	1	0.02	0.0207	AT5G15540
GO:0015871	choline transport	1	1	0.02	0.0207	AT3G15380
GO:0048312	intracellular distribution of mitochondr...	1	1	0.02	0.0207	AT3G52140
GO:0006335	DNA replication-dependent nucleosome ass...	1	1	0.02	0.0207	AT5G64630
GO:2000617	positive regulation of histone H3-K9 ace...	1	1	0.02	0.0207	AT3G52250
GO:2000641	regulation of early endosome to late end...	1	1	0.02	0.0207	AT2G26890
GO:0048479	style development	1	1	0.02	0.0207	AT1G69180
GO:0043482	cellular pigment accumulation	1	1	0.02	0.0207	AT3G07525
GO:1990619	histone H3-K9 deacetylation	1	1	0.02	0.0207	AT3G52250
GO:0010636	positive regulation of mitochondrial fus...	1	1	0.02	0.0207	AT3G52140
GO:0045176	apical protein localization	1	1	0.02	0.0207	AT4G31820
GO:0032197	transposition, RNA-mediated	1	1	0.02	0.0207	AT5G66750
GO:0061087	positive regulation of histone H3-K27 me...	1	1	0.02	0.0207	AT3G42660
GO:2000786	positive regulation of autophagosome ass...	1	1	0.02	0.0207	AT3G07525
GO:0048103	somatic stem cell division	1	1	0.02	0.0207	AT1G26870
GO:1902358	sulfate transmembrane transport	12	2	0.25	0.0246	AT1G22150, AT5G13550
GO:0048829	root cap development	13	2	0.27	0.0287	AT1G26870, AT1G65570
GO:0006298	mismatch repair	13	2	0.27	0.0287	AT3G18524, AT5G54090
GO:0006396	RNA processing	622	19	12.89	0.0293	AT1G17760, AT1G30460, AT1G59760, AT1G60080, AT1G60230, AT1G74230, AT2G01730, AT2G04530, AT2G46020, AT3G25430, AT4G04940, AT4G18465, AT4G20060, AT4G38020, AT4G38780, AT5G13970, AT5G45330, AT5G46250, AT5G64960
GO:0005975	carbohydrate metabolic process	844	15	17.5	0.0308	AT1G58370, AT1G65570, AT1G76130, AT2G19800, AT2G41451, AT3G04010, AT3G06770, AT3G54440, AT4G18180, AT4G24260, AT4G24430, AT5G11920, AT5G15870, AT5G17420, AT5G57330
GO:0010582	floral meristem determinacy	14	2	0.29	0.0331	AT1G69180, AT3G52250
GO:0006401	RNA catabolic process	94	3	1.95	0.0332	AT1G59760, AT1G60080, AT5G45330
GO:0009733	response to auxin	306	8	6.34	0.0334	AT1G26870, AT1G54990, AT1G64625, AT3G20630, AT3G42660, AT3G50610, AT4G32810, AT5G13930
GO:0006749	glutathione metabolic process	36	3	0.75	0.038	AT1G78380, AT2G29470, AT3G54660
GO:0016579	protein deubiquitination	36	3	0.75	0.038	AT3G20630, AT3G21280, AT4G39370
GO:0036503	ERAD pathway	13	2	0.27	0.0409	AT1G65040, AT4G29960
GO:0090058	metaxylem development	2	1	0.04	0.041	AT1G64625
GO:0030174	regulation of DNA-dependent DNA replicat...	2	1	0.04	0.041	AT3G54710
GO:0016124	xanthophyll catabolic process	2	1	0.04	0.041	AT4G32810
GO:0071994	phytochelatin transmembrane transport	2	1	0.04	0.041	AT1G30400
GO:0010966	regulation of phosphate transport	2	1	0.04	0.041	AT1G20823
GO:0003400	regulation of COPII vesicle coating	2	1	0.04	0.041	AT3G52190
GO:0010400	rhamnogalacturonan I side chain metaboli...	2	1	0.04	0.041	AT5G17420
GO:0071163	DNA replication preinitiation complex as...	2	1	0.04	0.041	AT3G54710
GO:1902418	(+)-abscisic acid D-glucopyranosyl ester...	2	1	0.04	0.041	AT1G30400
GO:0010606	positive regulation of cytoplasmic mRNA ...	2	1	0.04	0.041	AT5G45330
GO:0071277	cellular response to calcium ion	2	1	0.04	0.041	AT3G59780
GO:0010254	nectary development	2	1	0.04	0.041	AT1G69180
GO:0071242	cellular response to ammonium ion	2	1	0.04	0.041	AT3G46200
GO:0006302	double-strand break repair	53	4	1.1	0.0421	AT3G07800, AT4G14970, AT5G21140, AT5G64630
GO:0048366	leaf development	343	13	7.11	0.0423	AT1G17020, AT1G34180, AT3G07610, AT3G15380, AT3G20630, AT3G50610, AT3G52250, AT4G21310, AT4G31820, AT4G32810, AT4G37650, AT5G11520, AT5G64630
GO:0009926	auxin polar transport	75	5	1.55	0.046	AT1G54990, AT3G15380, AT4G31820, AT4G32810, AT5G13930

## Sheet: Genes overlapping A. suecica an
Genes overlapping A. suecica and A.arenosa (Hollister et al. 2012 and Bohutínská M 2024) selection scans
GeneID	UnderSel_Asue_vs_AAdip	UnderSel_AsuevsAAdip_plusTetra	Symbol	Description
AT5G15540	Yes	Yes	SCC2	Encodes Adherin SCC2.
AT1G02205	Yes	Yes	CER1	Expression of the CER1 gene associated with production of stem epicuticular wax and pollen fertility.
AT1G22620	Yes	Yes	SAC1	SAC domain phosphoinositide (3,5)P2 phosphatase.
AT1G61970	Yes	Yes	mTERF29	Mitochondrial transcription termination factor family protein.
AT3G14810	Yes	Yes	MSL5	mechanosensitive channel of small conductance-like 5.
AT2G26890	Yes	Yes	GRV2	GRV2 has sequence similarity to the C.
AT5G06970	Yes	Yes	PATROL1	Protein of unknown function (DUF810).
AT4G37630	Yes	Yes	CYCD5	core cell cycle genes a quantitative trait gene for endoreduplication.
AT3G63130	Yes	No	RANGAP1	Encodes a RAN GTPase activating protein involved in nuclear import, cell plate formation and mitotic spindle formation.
AT5G47820	Yes	No	FRA1	Encodes a kinesin-like protein with an N-terminal microtubule binding motor domain.
AT5G02880	Yes	No	UPL4	encodes a ubiquitin-protein ligase containing a HECT domain.
AT1G21560	Yes	No	NA	hypothetical protein.
AT2G16990	Yes	No	NA	Major facilitator superfamily protein.
AT2G23470	Yes	No	RUS4	Protein of unknown function, DUF647.
AT3G52280	Yes	No	GTE6	Bromodomain containing nuclear-localized protein involved in leaf development.
AT5G23010	Yes	No	MAM1	Encodes a methylthioalkylmalate synthase, catalyzes the condensation reactions of the first two rounds of methionine chain elongation in the biosynthesis of methionine-derived glucosinolates.The mRNA is cell-to-cell mobile.
AT5G64420	Yes	No	NA	DNA polymerase V family.
AT5G65900	Yes	No	RH27	DEA(D/H)-box RNA helicase family protein.
AT2G46020	No	Yes	BRM	One of three classes of SWI/SNF ATPases the core enzyme of BRM-associated SWI/SNF (BAS) complexes (PMID:36471048).Encodes a SWI/SNF chromatin remodeling ATPase that upregulates transcription of all three CUC genes and is involved in the formation and/or maintenance of boundary cells during embryogenesis.
AT1G07990	No	Yes	NA	SIT4 phosphatase-associated family protein.
AT3G04450	No	Yes	NA	Homeodomain-like superfamily protein.
AT5G49100	No	Yes	NA	vitellogenin-like protein.

## Sheet: Homeolog_pairs_withLoF
Homeologs with a loss of function mutation in at least one copy divided by sub-genome
De_novo_Lof_AT	Inherited_LoF_AT	De_novo_Lof_AA	Inherited_Lof_AA	Genes_with_dual_LoF
AT1G01920	AT1G09930	AT1G02610	AT1G01110	AT1G20160
AT1G02740	AT1G10470	AT1G11100	AT1G01340	AT3G29830
AT1G03230	AT1G14110	AT1G18940	AT1G01630	AT5G23490
AT1G08315	AT1G17420	AT1G29800	AT1G03100
AT1G10130	AT1G33050	AT1G48170	AT1G03960
AT1G21640	AT1G48430	AT1G51640	AT1G04730
AT1G21651	AT1G51350	AT1G55530	AT1G04840
AT1G34750	AT1G51390	AT1G64130	AT1G06150
AT1G34790	AT1G51670	AT1G65010	AT1G07470
AT1G52890	AT1G52080	AT1G67230	AT1G09320
AT1G69610	AT1G52340	AT1G68890	AT1G10880
AT1G76065	AT1G52410	AT1G70460	AT1G11070
AT1G78580	AT1G56670	AT1G71970	AT1G13770
AT1G78870	AT1G57943	AT1G73970	AT1G14750
AT1G80480	AT1G58520	AT1G78070	AT1G16250
AT2G01480	AT1G61820	AT1G79440	AT1G16330
AT2G01710	AT1G61870	AT1G80620	AT1G17890
AT2G32000	AT1G63110	AT2G20030	AT1G18190
AT2G35170	AT1G65440	AT2G21560	AT1G18560
AT2G44280	AT1G65540	AT2G27360	AT1G19090
AT2G47600	AT1G67720	AT2G29140	AT1G19850
AT3G11950	AT1G68570	AT2G37150	AT1G22410
AT3G13160	AT1G69710	AT2G38740	AT1G22930
AT3G15670	AT1G71150	AT2G48110	AT1G25540
AT3G20050	AT1G71160	AT3G03520	AT1G26830
AT3G22680	AT1G74190	AT3G04240	AT1G27385
AT3G45180	AT1G79400	AT3G05110	AT1G27450
AT3G49790	AT1G80810	AT3G08560	AT1G30570
AT3G63380	AT2G15340	AT3G08950	AT1G30800
AT3G63400	AT2G15820	AT3G13570	AT1G33970
AT3G66652	AT2G31280	AT3G16150	AT1G42550
AT4G02425	AT2G32790	AT3G16220	AT1G50260
AT4G02733	AT2G42850	AT3G19930	AT1G51560
AT4G10600	AT2G43120	AT3G20250	AT1G51680
AT4G13750	AT2G43680	AT3G22890	AT1G55320
AT4G21860	AT2G44680	AT3G24530	AT1G55370
AT4G31140	AT3G02210	AT3G24570	AT1G55750
AT4G34160	AT3G03340	AT3G50410	AT1G57800
AT5G03330	AT3G12520	AT3G51950	AT1G59540
AT5G03560	AT3G19570	AT3G61720	AT1G61960
AT5G04760	AT3G20490	AT4G01450	AT1G62120
AT5G09350	AT3G22750	AT4G02010	AT1G62150
AT5G13960	AT3G24180	AT4G14850	AT1G64880
AT5G16180	AT3G24190	AT4G15480	AT1G69910
AT5G18900	AT3G25260	AT4G26660	AT1G70220
AT5G44240	AT3G25890	AT4G31530	AT1G70750
AT5G62110	AT3G43720	AT4G32670	AT1G71696
AT5G65210	AT3G43850	AT4G33010	AT1G71697
AT5G67640	AT3G44190	AT5G01680	AT1G72970
	AT3G44690	AT5G03600	AT1G74920
	AT3G44760	AT5G04110	AT1G76740
	AT3G45830	AT5G10120	AT1G79030
	AT3G45940	AT5G12130	AT1G79280
	AT3G46490	AT5G16610	AT1G80280
	AT3G46730	AT5G20710	AT1G80750
	AT3G51840	AT5G22030	AT2G02910
	AT3G51990	AT5G23280	AT2G03480
	AT3G52780	AT5G24300	AT2G05520
	AT3G62900	AT5G24950	AT2G11810
	AT4G04320	AT5G58730	AT2G17033
	AT4G08170	AT5G59830	AT2G17120
	AT4G11530	AT5G61450	AT2G18850
	AT4G12370		AT2G19280
	AT4G17330		AT2G21500
	AT4G17440		AT2G23890
	AT4G17610		AT2G24420
	AT4G22970		AT2G30600
	AT4G23090		AT2G31170
	AT4G27300		AT2G31310
	AT4G29700		AT2G31880
	AT4G36000		AT2G31970
	AT5G02620		AT2G32260
	AT5G03590		AT2G32440
	AT5G03720		AT2G32740
	AT5G08780		AT2G32800
	AT5G19280		AT2G33670
	AT5G20930		AT2G33990
	AT5G23150		AT2G34170
	AT5G24080		AT2G34190
	AT5G24210		AT2G35060
	AT5G30490		AT2G35480
	AT5G40380		AT2G37010
	AT5G40510		AT2G38560
	AT5G40640		AT2G38630
	AT5G41070		AT2G39260
	AT5G41250		AT2G39805
	AT5G52870		AT2G40030
	AT5G53460		AT2G40160
	AT5G55150		AT2G40280
	AT5G58450		AT2G40890
	AT5G58610		AT2G43410
	AT5G64440		AT2G44460
	AT5G66770		AT2G44850
			AT2G45220
			AT2G45270
			AT3G02880
			AT3G02890
			AT3G03530
			AT3G04480
			AT3G05230
			AT3G08660
			AT3G09010
			AT3G09220
			AT3G09540
			AT3G09570
			AT3G09620
			AT3G09740
			AT3G10150
			AT3G10440
			AT3G12300
			AT3G13672
			AT3G16360
			AT3G16620
			AT3G16860
			AT3G17590
			AT3G17650
			AT3G17970
			AT3G27390
			AT3G28880
			AT3G43920
			AT3G47830
			AT3G48330
			AT3G49970
			AT3G50080
			AT3G51350
			AT3G60250
			AT3G60790
			AT3G61380
			AT3G61710
			AT3G63250
			AT4G00950
			AT4G01400
			AT4G01610
			AT4G01990
			AT4G08670
			AT4G09510
			AT4G10320
			AT4G10430
			AT4G13550
			AT4G13650
			AT4G15400
			AT4G15440
			AT4G15475
			AT4G17880
			AT4G18220
			AT4G18290
			AT4G18300
			AT4G20140
			AT4G23540
			AT4G23670
			AT4G23720
			AT4G31340
			AT4G31920
			AT4G32285
			AT4G32510
			AT4G33560
			AT4G34540
			AT4G34550
			AT4G36750
			AT4G36860
			AT4G39820
			AT5G03470
			AT5G04540
			AT5G07150
			AT5G08260
			AT5G13120
			AT5G13230
			AT5G14210
			AT5G17060
			AT5G18840
			AT5G19400
			AT5G19410
			AT5G19420
			AT5G20050
			AT5G20590
			AT5G21900
			AT5G22820
			AT5G23110
			AT5G23210
			AT5G23370
			AT5G23470
			AT5G24060
			AT5G25050
			AT5G35620
			AT5G36240
			AT5G37790
			AT5G44100
			AT5G44700
			AT5G47330
			AT5G49710
			AT5G50110
			AT5G50340
			AT5G50370
			AT5G51140
			AT5G51210
			AT5G53370
			AT5G56530
			AT5G56850
			AT5G57120
			AT5G57360
			AT5G58140
			AT5G59400
			AT5G62230
			AT5G63090
			AT5G66160
			AT5G66390
			AT5G66610
